# Supplementary material for: Loss of Cdc13 causes genome instability by a deficiency in replication-dependent telomere capping
Source: PLoS Genet. 2020 Apr 14;16(4):e1008733. doi: 10.1371/journal.pgen.1008733 (PMC7205313; doi:10.1371/journal.pgen.1008733)
Supplement: S3 Table — Exact chromosome instability measurements and P values (Mann-Whitney U). (XLSX) [file pgen.1008733.s013.xlsx]

## Sheet: chromosome instability
Type	Strain	Frequency	Temp	Isolate
Allelic	cdc13-Y556A,Y558A	0.000658	25	A
Allelic	cdc13-Y556A,Y558A	0.000391	25	A
Allelic	cdc13-Y556A,Y558A	0.00026	25	A
Allelic	cdc13-Y556A,Y558A	0.00025	25	A
Allelic	cdc13-Y556A,Y558A	0.00025	25	A
Allelic	cdc13-Y556A,Y558A	0.00015	25	A
Allelic	cdc13-F684S	0.00043	25	A
Allelic	cdc13-F684S	0.000129	25	A
Allelic	cdc13-F684S	0.000121	25	A
Allelic	cdc13-F684S	8e-05	25	A
Allelic	cdc13-F684S	7.97e-05	25	A
Allelic	cdc13-F684S	6.94e-05	25	A
Allelic	cdc13-F684S	6.84e-05	25	A
Allelic	cdc13-F684S	4.5e-05	25	A
Allelic	cdc13-F684S	3.97e-05	25	A
Allelic	cdc13-F684S	3.51e-05	25	A
Allelic	cdc13-F684S	3.5e-05	25	A
Allelic	cdc13-F684S	3.5e-05	25	A
Allelic	cdc13-F684S	3.49e-05	25	A
Allelic	cdc13-F684S	3e-05	25	A
Allelic	cdc13-F684S	2e-05	25	A
Allelic	cdc13-F684S	1.92e-05	25	A
Allelic	cdc13-F684S rad9	0.000471	25	A
Allelic	cdc13-F684S rad9	0.000195	25	A
Allelic	cdc13-F684S rad9	0.000159	25	A
Allelic	cdc13-F684S rad9	8.65e-05	25	A
Allelic	cdc13-F684S rad9	8.01e-05	25	A
Allelic	cdc13-F684S rad9	6.04e-05	25	A
Allelic	cdc13-F684S rad9	5.95e-05	25	A
Allelic	cdc13-F684S rad9	4.96e-05	25	A
Allelic	cdc13-F684S rad9	2.98e-05	25	A
Allelic	cdc13-F684S rad9	1.99e-05	25	A
Allelic	cdc13-F684S rad9	1.98e-05	25	A
Allelic	cdc13-F684S rad9	9.92e-06	25	A
Allelic	rad9	0.000124	25	TY206
Allelic	rad9	7.94e-05	25	TY206
Allelic	rad9	6.25e-05	25	TY206
Allelic	rad9	6.04e-05	25	TY206
Allelic	rad9	6.04e-05	25	TY206
Allelic	rad9	6.01e-05	25	TY206
Allelic	rad9	6.01e-05	25	TY206
Allelic	rad9	2.01e-05	25	TY206
Allelic	rad9	2.01e-05	25	TY206
Allelic	rad9	1.98e-05	25	TY206
Allelic	rad9	1.98e-05	25	TY206
Allelic	rad9	1e-05	25	TY206
Allelic	rad9	1e-05	25	TY206
Allelic	rad9	1e-05	25	TY206
Allelic	rad9	1e-05	25	TY206
Allelic	rad9	2.86e-06	25	TY206
Allelic	rad9	1.61e-06	25	TY206
Allelic	rad9	1.03e-06	25	TY206
Allelic	rrm3	0.000199	25	TY204
Allelic	rrm3	0.000185	25	TY204
Allelic	rrm3	0.000169	25	TY204
Allelic	rrm3	0.00011	25	TY204
Allelic	rrm3	0.000105	25	TY204
Allelic	stn1-T223A,S250A	0.000231	25	A
Allelic	stn1-T223A,S250A	0.00016	25	B
Allelic	stn1-T223A,S250A	0.000141	25	B
Allelic	stn1-T223A,S250A	0.00013	25	C
Allelic	stn1-T223A,S250A	0.00013	25	C
Allelic	stn1-T223A,S250A	0.000129	25	C
Allelic	stn1-T223A,S250A	0.000129	25	C
Allelic	stn1-T223A,S250A	0.000121	25	B
Allelic	stn1-T223A,S250A	0.00011	25	C
Allelic	stn1-T223A,S250A	0.000109	25	A
Allelic	stn1-T223A,S250A	9.03e-05	25	B
Allelic	stn1-T223A,S250A	9.02e-05	25	A
Allelic	stn1-T223A,S250A	7.01e-05	25	A
Allelic	stn1-T223A,S250A	6.02e-05	25	C
Allelic	stn1-T223A,S250A	4.98e-05	25	A
Allelic	stn1-T223A,S250A	4e-05	25	B
Allelic	stn1-T223A,S250A	3.01e-05	25	B
Allelic	stn1-T223A,S250A	1e-05	25	A
Allelic	WT	0.00032	25	TY200
Allelic	WT	0.000225	25	TY200
Allelic	WT	0.00022	25	TY200
Allelic	WT	0.000205	25	TY200
Allelic	WT	0.00019	25	TY200
Allelic	WT	0.000165	25	TY200
Allelic	WT	0.000115	25	TY200
Allelic	WT	6.51e-05	25	TY200
Allelic	WT	6.01e-05	25	TY200
Allelic	WT	4.51e-05	25	TY200
Allelic	WT	4.2e-05	25	TY200
Allelic	WT	4.17e-05	25	TY200
Allelic	WT	3.51e-05	25	TY200
Allelic	WT	1.12e-05	25	TY200
Allelic	WT	0	25	TY200
Allelic	WT	0	25	TY200
Loss	cdc13-Y556A,Y558A	0.0174	25	A
Loss	cdc13-Y556A,Y558A	0.00229	25	A
Loss	cdc13-Y556A,Y558A	0.000938	25	A
Loss	cdc13-Y556A,Y558A	0.000684	25	A
Loss	cdc13-Y556A,Y558A	0.000548	25	A
Loss	cdc13-Y556A,Y558A	0.000293	25	A
Loss	cdc13-F684S	0.0992	25	A
Loss	cdc13-F684S	0.0481	25	A
Loss	cdc13-F684S	0.0254	25	A
Loss	cdc13-F684S	0.023	25	A
Loss	cdc13-F684S	0.0188	25	A
Loss	cdc13-F684S	0.00764	25	A
Loss	cdc13-F684S	0.0015	25	A
Loss	cdc13-F684S	0.0014	25	A
Loss	cdc13-F684S	0.00121	25	A
Loss	cdc13-F684S	0.00109	25	A
Loss	cdc13-F684S	0.000694	25	A
Loss	cdc13-F684S	0.000248	25	A
Loss	cdc13-F684S	0.000248	25	A
Loss	cdc13-F684S	0.0002	25	A
Loss	cdc13-F684S	0.0001	25	A
Loss	cdc13-F684S	9.77e-05	25	A
Loss	cdc13-F684S rad9	0.0042	25	A
Loss	cdc13-F684S rad9	0.00279	25	A
Loss	cdc13-F684S rad9	0.00258	25	A
Loss	cdc13-F684S rad9	0.00169	25	A
Loss	cdc13-F684S rad9	0.00139	25	A
Loss	cdc13-F684S rad9	0.00119	25	A
Loss	cdc13-F684S rad9	0.000694	25	A
Loss	cdc13-F684S rad9	0.00067	25	A
Loss	cdc13-F684S rad9	0.00067	25	A
Loss	cdc13-F684S rad9	0.000577	25	A
Loss	cdc13-F684S rad9	0.000568	25	A
Loss	cdc13-F684S rad9	0	25	A
Loss	rad9	0.00636	25	TY206
Loss	rad9	0.00537	25	TY206
Loss	rad9	0.00198	25	TY206
Loss	rad9	0.00177	25	TY206
Loss	rad9	0.00163	25	TY206
Loss	rad9	0.00149	25	TY206
Loss	rad9	0.00146	25	TY206
Loss	rad9	0.00141	25	TY206
Loss	rad9	0.00119	25	TY206
Loss	rad9	0.00112	25	TY206
Loss	rad9	0.000645	25	TY206
Loss	rad9	0.000397	25	TY206
Loss	rrm3	0.00567	25	TY204
Loss	rrm3	0.00215	25	TY204
Loss	rrm3	0.00144	25	TY204
Loss	rrm3	0.0012	25	TY204
Loss	rrm3	0.00115	25	TY204
Loss	stn1-T223A,S250A	0.0341	25	C
Loss	stn1-T223A,S250A	0.0215	25	B
Loss	stn1-T223A,S250A	0.00377	25	C
Loss	stn1-T223A,S250A	0.00207	25	A
Loss	stn1-T223A,S250A	0.00179	25	A
Loss	stn1-T223A,S250A	0.00167	25	A
Loss	stn1-T223A,S250A	0.00127	25	C
Loss	stn1-T223A,S250A	0.00104	25	B
Loss	stn1-T223A,S250A	0.000938	25	C
Loss	stn1-T223A,S250A	0.0008	25	B
Loss	stn1-T223A,S250A	0.000625	25	C
Loss	stn1-T223A,S250A	0.000595	25	C
Loss	stn1-T223A,S250A	0.000543	25	B
Loss	stn1-T223A,S250A	0.000391	25	A
Loss	stn1-T223A,S250A	0.000313	25	B
Loss	stn1-T223A,S250A	0.000298	25	B
Loss	stn1-T223A,S250A	0.000284	25	A
Loss	stn1-T223A,S250A	0.000104	25	A
Loss	WT	0.0183	25	TY200
Loss	WT	0.00977	25	TY200
Loss	WT	0.00567	25	TY200
Loss	WT	0.00542	25	TY200
Loss	WT	0.000962	25	TY200
Loss	WT	0.0005	25	TY200
Loss	WT	0.000417	25	TY200
Loss	WT	0.000149	25	TY200
Loss	WT	9.92e-05	25	TY200
Loss	WT	9.92e-05	25	TY200
Loss	WT	0	25	TY200
Loss	WT	0	25	TY200
Loss	WT	0	25	TY200
Loss	WT	0	25	TY200
Loss	WT	0	25	TY200
Unstable	cdc13-Y556A,Y558A	0.000341	25	A
Unstable	cdc13-Y556A,Y558A	0.000331	25	A
Unstable	cdc13-Y556A,Y558A	0.000249	25	A
Unstable	cdc13-Y556A,Y558A	0.00015	25	A
Unstable	cdc13-Y556A,Y558A	0.00013	25	A
Unstable	cdc13-Y556A,Y558A	8.01e-05	25	A
Unstable	cdc13-F684S	9.47e-05	25	A
Unstable	cdc13-F684S	8.06e-05	25	A
Unstable	cdc13-F684S	7.5e-05	25	A
Unstable	cdc13-F684S	6e-05	25	A
Unstable	cdc13-F684S	3.5e-05	25	A
Unstable	cdc13-F684S	3.5e-05	25	A
Unstable	cdc13-F684S	3e-05	25	A
Unstable	cdc13-F684S	2.98e-05	25	A
Unstable	cdc13-F684S	2.98e-05	25	A
Unstable	cdc13-F684S	2.93e-05	25	A
Unstable	cdc13-F684S	2.51e-05	25	A
Unstable	cdc13-F684S	2e-05	25	A
Unstable	cdc13-F684S	1.5e-05	25	A
Unstable	cdc13-F684S	9.92e-06	25	A
Unstable	cdc13-F684S	5.01e-06	25	A
Unstable	cdc13-F684S	0	25	A
Unstable	cdc13-F684S rad9	0.000479	25	A
Unstable	cdc13-F684S rad9	0.000456	25	A
Unstable	cdc13-F684S rad9	0.000377	25	A
Unstable	cdc13-F684S rad9	0.000308	25	A
Unstable	cdc13-F684S rad9	0.000238	25	A
Unstable	cdc13-F684S rad9	0.000199	25	A
Unstable	cdc13-F684S rad9	0.00018	25	A
Unstable	cdc13-F684S rad9	0.000163	25	A
Unstable	cdc13-F684S rad9	0.000139	25	A
Unstable	cdc13-F684S rad9	0.00013	25	A
Unstable	cdc13-F684S rad9	0.000111	25	A
Unstable	cdc13-F684S rad9	9.92e-05	25	A
Unstable	rad9	0.000615	25	TY206
Unstable	rad9	0.000615	25	TY206
Unstable	rad9	0.000614	25	TY206
Unstable	rad9	0.000614	25	TY206
Unstable	rad9	0.000551	25	TY206
Unstable	rad9	0.000551	25	TY206
Unstable	rad9	0.000453	25	TY206
Unstable	rad9	0.000453	25	TY206
Unstable	rad9	0.000437	25	TY206
Unstable	rad9	0.00031	25	TY206
Unstable	rad9	0.00031	25	TY206
Unstable	rad9	0.000281	25	TY206
Unstable	rad9	0.000281	25	TY206
Unstable	rad9	0.000188	25	TY206
Unstable	rad9	0.000165	25	TY206
Unstable	rad9	5.72e-05	25	TY206
Unstable	rad9	2.73e-05	25	TY206
Unstable	rad9	5.28e-06	25	TY206
Unstable	rrm3	0.000913	25	TY204
Unstable	rrm3	0.00076	25	TY204
Unstable	rrm3	0.000691	25	TY204
Unstable	rrm3	0.000571	25	TY204
Unstable	rrm3	0.00054	25	TY204
Unstable	stn1-T223A,S250A	0.0003	25	A
Unstable	stn1-T223A,S250A	0.00016	25	C
Unstable	stn1-T223A,S250A	0.000149	25	C
Unstable	stn1-T223A,S250A	0.00014	25	B
Unstable	stn1-T223A,S250A	0.00012	25	B
Unstable	stn1-T223A,S250A	0.00011	25	A
Unstable	stn1-T223A,S250A	0.0001	25	B
Unstable	stn1-T223A,S250A	0.0001	25	B
Unstable	stn1-T223A,S250A	0.0001	25	C
Unstable	stn1-T223A,S250A	9.01e-05	25	C
Unstable	stn1-T223A,S250A	8.01e-05	25	B
Unstable	stn1-T223A,S250A	7.94e-05	25	A
Unstable	stn1-T223A,S250A	7.02e-05	25	C
Unstable	stn1-T223A,S250A	5.95e-05	25	C
Unstable	stn1-T223A,S250A	5.01e-05	25	A
Unstable	stn1-T223A,S250A	3.02e-05	25	B
Unstable	stn1-T223A,S250A	2.99e-05	25	A
Unstable	stn1-T223A,S250A	2.01e-05	25	A
Unstable	WT	0.000125	25	TY200
Unstable	WT	9.01e-05	25	TY200
Unstable	WT	8.01e-05	25	TY200
Unstable	WT	7.49e-05	25	TY200
Unstable	WT	6e-05	25	TY200
Unstable	WT	5.01e-05	25	TY200
Unstable	WT	4.01e-05	25	TY200
Unstable	WT	4e-05	25	TY200
Unstable	WT	3.13e-05	25	TY200
Unstable	WT	2.5e-05	25	TY200
Unstable	WT	2e-05	25	TY200
Unstable	WT	1.05e-05	25	TY200
Unstable	WT	0	25	TY200
Unstable	WT	0	25	TY200
Unstable	WT	0	25	TY200
Unstable	WT	0	25	TY200
Allelic	cdc13-Y556A,Y558A	0.00336	30	A
Allelic	cdc13-Y556A,Y558A	0.00277	30	A
Allelic	cdc13-Y556A,Y558A	0.0014	30	A
Allelic	cdc13-Y556A,Y558A	0.00116	30	A
Allelic	cdc13-Y556A,Y558A	0.00105	30	A
Allelic	cdc13-Y556A,Y558A	0.000823	30	A
Allelic	cdc13-Y556A,Y558A	0.000734	30	A
Allelic	cdc13-Y556A,Y558A	0.000511	30	A
Allelic	cdc13-Y556A,Y558A	0.000494	30	A
Allelic	cdc13-Y556A,Y558A	0.000433	30	A
Allelic	cdc13-Y556A,Y558A	0.00021	30	A
Allelic	cdc13-Y556A,Y558A	0.000154	30	A
Allelic	cdc13-Y556A,Y558A	5.01e-05	30	A
Allelic	cdc13-Y556A,Y558A	4.96e-05	30	A
Allelic	cdc13-Y556A,Y558A	4.01e-05	30	A
Allelic	cdc13-F684S	0.00173	30	A
Allelic	cdc13-F684S	0.00122	30	A
Allelic	cdc13-F684S	0.00112	30	A
Allelic	cdc13-F684S	0.000625	30	A
Allelic	cdc13-F684S	0.0006	30	A
Allelic	cdc13-F684S	0.000574	30	B
Allelic	cdc13-F684S	0.000509	30	A
Allelic	cdc13-F684S	0.000487	30	A
Allelic	cdc13-F684S	0.000477	30	B
Allelic	cdc13-F684S	0.000449	30	C
Allelic	cdc13-F684S	0.000425	30	C
Allelic	cdc13-F684S	0.000411	30	C
Allelic	cdc13-F684S	0.000405	30	C
Allelic	cdc13-F684S	0.000393	30	C
Allelic	cdc13-F684S	0.00038	30	B
Allelic	cdc13-F684S	0.000367	30	A
Allelic	cdc13-F684S	0.000357	30	B
Allelic	cdc13-F684S	0.000353	30	A
Allelic	cdc13-F684S	0.000331	30	A
Allelic	cdc13-F684S	0.00031	30	A
Allelic	cdc13-F684S	0.000298	30	A
Allelic	cdc13-F684S	0.00029	30	A
Allelic	cdc13-F684S	0.00029	30	A
Allelic	cdc13-F684S	0.000289	30	A
Allelic	cdc13-F684S	0.000288	30	C
Allelic	cdc13-F684S	0.00028	30	C
Allelic	cdc13-F684S	0.000268	30	A
Allelic	cdc13-F684S	0.000247	30	B
Allelic	cdc13-F684S	0.000246	30	A
Allelic	cdc13-F684S	0.00024	30	B
Allelic	cdc13-F684S	0.000238	30	A
Allelic	cdc13-F684S	0.00023	30	A
Allelic	cdc13-F684S	0.00023	30	A
Allelic	cdc13-F684S	0.000221	30	C
Allelic	cdc13-F684S	0.00022	30	A
Allelic	cdc13-F684S	0.000215	30	B
Allelic	cdc13-F684S	0.00021	30	C
Allelic	cdc13-F684S	0.000205	30	A
Allelic	cdc13-F684S	0.000203	30	A
Allelic	cdc13-F684S	0.000199	30	A
Allelic	cdc13-F684S	0.000191	30	A
Allelic	cdc13-F684S	0.000176	30	A
Allelic	cdc13-F684S	0.000169	30	A
Allelic	cdc13-F684S	0.000161	30	B
Allelic	cdc13-F684S	0.000155	30	A
Allelic	cdc13-F684S	0.000151	30	A
Allelic	cdc13-F684S	0.00015	30	A
Allelic	cdc13-F684S	0.000148	30	A
Allelic	cdc13-F684S	0.00014	30	A
Allelic	cdc13-F684S	0.000131	30	A
Allelic	cdc13-F684S	0.00013	30	A
Allelic	cdc13-F684S	0.00012	30	A
Allelic	cdc13-F684S	0.00011	30	A
Allelic	cdc13-F684S	0.00011	30	B
Allelic	cdc13-F684S	0.00011	30	A
Allelic	cdc13-F684S	0.000101	30	A
Allelic	cdc13-F684S	0.0001	30	B
Allelic	cdc13-F684S	0.0001	30	C
Allelic	cdc13-F684S	9.48e-05	30	C
Allelic	cdc13-F684S	9.01e-05	30	A
Allelic	cdc13-F684S	9.01e-05	30	A
Allelic	cdc13-F684S	8.01e-05	30	A
Allelic	cdc13-F684S	7.97e-05	30	B
Allelic	cdc13-F684S	7.09e-05	30	A
Allelic	cdc13-F684S	7.05e-05	30	A
Allelic	cdc13-F684S	6.99e-05	30	A
Allelic	cdc13-F684S	6.94e-05	30	A
Allelic	cdc13-F684S	6.38e-05	30	C
Allelic	cdc13-F684S	6.01e-05	30	A
Allelic	cdc13-F684S	5.01e-05	30	A
Allelic	cdc13-F684S	3.85e-05	30	A
Allelic	cdc13-F684S	3.75e-05	30	A
Allelic	cdc13-F684S	2e-05	30	A
Allelic	cdc13-F684S	2e-05	30	A
Allelic	cdc13-F684S	1.98e-05	30	A
Allelic	cdc13-F684S	0	30	A
Allelic	cdc13-F684S	0	30	A
Allelic	cdc13-F684S exo1	0.00505	30	C
Allelic	cdc13-F684S exo1	0.00471	30	C
Allelic	cdc13-F684S exo1	0.00469	30	B
Allelic	cdc13-F684S exo1	0.00467	30	B
Allelic	cdc13-F684S exo1	0.00445	30	C
Allelic	cdc13-F684S exo1	0.00423	30	B
Allelic	cdc13-F684S exo1	0.00419	30	B
Allelic	cdc13-F684S exo1	0.00409	30	A
Allelic	cdc13-F684S exo1	0.00402	30	C
Allelic	cdc13-F684S exo1	0.00388	30	B
Allelic	cdc13-F684S exo1	0.00386	30	C
Allelic	cdc13-F684S exo1	0.00381	30	A
Allelic	cdc13-F684S exo1	0.00374	30	A
Allelic	cdc13-F684S exo1	0.00367	30	C
Allelic	cdc13-F684S exo1	0.00364	30	B
Allelic	cdc13-F684S exo1	0.00359	30	A
Allelic	cdc13-F684S exo1	0.00351	30	A
Allelic	cdc13-F684S exo1	0.00338	30	A
Allelic	cdc13-F684S exo1	0.000912	30	A
Allelic	cdc13-F684S exo1	0.000631	30	A
Allelic	cdc13-F684S exo1	0.000506	30	A
Allelic	cdc13-F684S exo1	0.000441	30	A
Allelic	cdc13-F684S hrq1	0.00511	30	A
Allelic	cdc13-F684S hrq1	0.00118	30	A
Allelic	cdc13-F684S hrq1	0.000871	30	A
Allelic	cdc13-F684S hrq1	0.00031	30	A
Allelic	cdc13-F684S hrq1	0.000229	30	B
Allelic	cdc13-F684S hrq1	0.0002	30	B
Allelic	cdc13-F684S hrq1	0.00016	30	B
Allelic	cdc13-F684S hrq1	0.00011	30	B
Allelic	cdc13-F684S hrq1	0.00011	30	B
Allelic	cdc13-F684S hrq1	7e-05	30	A
Allelic	cdc13-F684S hrq1	5.01e-05	30	B
Allelic	cdc13-F684S hrq1	4.99e-05	30	A
Allelic	cdc13-F684S lig4	0.00083	30	A
Allelic	cdc13-F684S lig4	0.00054	30	B
Allelic	cdc13-F684S lig4	0.00047	30	A
Allelic	cdc13-F684S lig4	0.000291	30	B
Allelic	cdc13-F684S lig4	0.000241	30	A
Allelic	cdc13-F684S lig4	0.000201	30	B
Allelic	cdc13-F684S lig4	0.000127	30	A
Allelic	cdc13-F684S lig4	6.42e-05	30	A
Allelic	cdc13-F684S lig4	4.13e-05	30	B
Allelic	cdc13-F684S lig4	0	30	A
Allelic	cdc13-F684S lig4	0	30	B
Allelic	cdc13-F684S lig4	0	30	B
Allelic	cdc13-F684S pif1-m2	0.000341	30	B
Allelic	cdc13-F684S pif1-m2	0.00031	30	A
Allelic	cdc13-F684S pif1-m2	0.000135	30	B
Allelic	cdc13-F684S pif1-m2	0.00013	30	B
Allelic	cdc13-F684S pif1-m2	0.00011	30	B
Allelic	cdc13-F684S pif1-m2	9.92e-05	30	A
Allelic	cdc13-F684S pif1-m2	8e-05	30	A
Allelic	cdc13-F684S pif1-m2	8e-05	30	B
Allelic	cdc13-F684S pif1-m2	7e-05	30	A
Allelic	cdc13-F684S pif1-m2	6.98e-05	30	A
Allelic	cdc13-F684S pif1-m2	6.94e-05	30	A
Allelic	cdc13-F684S pif1-m2	6.54e-05	30	B
Allelic	cdc13-F684S pif1-m2	5.21e-05	30	B
Allelic	cdc13-F684S pif1-m2	4e-05	30	A
Allelic	cdc13-F684S pif1-m2	3.97e-05	30	A
Allelic	cdc13-F684S pif1-m2	3.86e-05	30	B
Allelic	cdc13-F684S pif1-m2	3.02e-05	30	A
Allelic	cdc13-F684S pif1-m2	2e-05	30	A
Allelic	cdc13-F684S pif1-m2	2e-05	30	B
Allelic	cdc13-F684S pif1-m2	1e-05	30	B
Allelic	cdc13-F684S pif1-m2	0	30	A
Allelic	cdc13-F684S pif1-m2	0	30	B
Allelic	cdc13-F684S pif1-m2	0	30	A
Allelic	cdc13-F684S pif1-m2	0	30	B
Allelic	cdc13-F684S pif1-m2 hrq1	0.000327	30	D
Allelic	cdc13-F684S pif1-m2 hrq1	0.000169	30	D
Allelic	cdc13-F684S pif1-m2 hrq1	0.0001	30	C
Allelic	cdc13-F684S pif1-m2 hrq1	9.97e-05	30	C
Allelic	cdc13-F684S pif1-m2 hrq1	9.13e-05	30	C
Allelic	cdc13-F684S pif1-m2 hrq1	9.07e-05	30	A
Allelic	cdc13-F684S pif1-m2 hrq1	7.01e-05	30	B
Allelic	cdc13-F684S pif1-m2 hrq1	6.98e-05	30	A
Allelic	cdc13-F684S pif1-m2 hrq1	6.01e-05	30	B
Allelic	cdc13-F684S pif1-m2 hrq1	5.98e-05	30	C
Allelic	cdc13-F684S pif1-m2 hrq1	5.98e-05	30	D
Allelic	cdc13-F684S pif1-m2 hrq1	5.95e-05	30	B
Allelic	cdc13-F684S pif1-m2 hrq1	5.03e-05	30	D
Allelic	cdc13-F684S pif1-m2 hrq1	5.01e-05	30	B
Allelic	cdc13-F684S pif1-m2 hrq1	5e-05	30	D
Allelic	cdc13-F684S pif1-m2 hrq1	4.01e-05	30	B
Allelic	cdc13-F684S pif1-m2 hrq1	4.01e-05	30	C
Allelic	cdc13-F684S pif1-m2 hrq1	3.97e-05	30	C
Allelic	cdc13-F684S pif1-m2 hrq1	3.97e-05	30	A
Allelic	cdc13-F684S pif1-m2 hrq1	3.04e-05	30	D
Allelic	cdc13-F684S pif1-m2 hrq1	2.93e-05	30	B
Allelic	cdc13-F684S pif1-m2 hrq1	2.02e-05	30	A
Allelic	cdc13-F684S pif1-m2 hrq1	2e-05	30	A
Allelic	cdc13-F684S pif1-m2 hrq1	9.92e-06	30	A
Allelic	cdc13-F684S rad17	0.0345	30	A
Allelic	cdc13-F684S rad17	0.027	30	A
Allelic	cdc13-F684S rad17	0.0194	30	A
Allelic	cdc13-F684S rad17	0.014	30	A
Allelic	cdc13-F684S rad17	0.00927	30	B
Allelic	cdc13-F684S rad17	0.00752	30	A
Allelic	cdc13-F684S rad17	0.00673	30	C
Allelic	cdc13-F684S rad17	0.00534	30	D
Allelic	cdc13-F684S rad17	0.00313	30	C
Allelic	cdc13-F684S rad17	0.0025	30	D
Allelic	cdc13-F684S rad17	0.0025	30	D
Allelic	cdc13-F684S rad17	0.00228	30	C
Allelic	cdc13-F684S rad17	0.00156	30	B
Allelic	cdc13-F684S rad17	0.00156	30	C
Allelic	cdc13-F684S rad17	0.000794	30	B
Allelic	cdc13-F684S rad17	0.000496	30	B
Allelic	cdc13-F684S rad17	0	30	A
Allelic	cdc13-F684S rad18	0.00243	30	B
Allelic	cdc13-F684S rad18	0.00228	30	B
Allelic	cdc13-F684S rad18	0.00205	30	B
Allelic	cdc13-F684S rad18	0.00169	30	B
Allelic	cdc13-F684S rad18	0.00159	30	B
Allelic	cdc13-F684S rad18	0.00145	30	B
Allelic	cdc13-F684S rad18	0.000774	30	A
Allelic	cdc13-F684S rad18	0.000766	30	A
Allelic	cdc13-F684S rad18	0.000652	30	A
Allelic	cdc13-F684S rad18	0.000609	30	A
Allelic	cdc13-F684S rad18	0.000602	30	A
Allelic	cdc13-F684S rad52	0	30	A
Allelic	cdc13-F684S rad52	0	30	A
Allelic	cdc13-F684S rad52	0	30	A
Allelic	cdc13-F684S rad52	0	30	B
Allelic	cdc13-F684S rad52	0	30	B
Allelic	cdc13-F684S rad52	0	30	B
Allelic	cdc13-F684S rad52	0	30	A
Allelic	cdc13-F684S rad52	0	30	A
Allelic	cdc13-F684S rad52	0	30	A
Allelic	cdc13-F684S rad52	0	30	A
Allelic	cdc13-F684S rad52	0	30	A
Allelic	cdc13-F684S rad52	0	30	A
Allelic	cdc13-F684S rad52	0	30	B
Allelic	cdc13-F684S rad52	0	30	B
Allelic	cdc13-F684S rad52	0	30	B
Allelic	cdc13-F684S rad52	0	30	B
Allelic	cdc13-F684S rad52	0	30	B
Allelic	cdc13-F684S rad9	0.000693	30	A
Allelic	cdc13-F684S rad9	0.000307	30	A
Allelic	cdc13-F684S rad9	0.00026	30	A
Allelic	cdc13-F684S rad9	0.000235	30	A
Allelic	cdc13-F684S rad9	0.000224	30	A
Allelic	cdc13-F684S rad9	0.000202	30	A
Allelic	cdc13-F684S rad9	0.000171	30	A
Allelic	cdc13-F684S rad9	0.000169	30	A
Allelic	cdc13-F684S rad9	0.000159	30	A
Allelic	cdc13-F684S rad9	0.000154	30	A
Allelic	cdc13-F684S rad9	0.000151	30	A
Allelic	cdc13-F684S rad9	0.00014	30	A
Allelic	cdc13-F684S rad9	0.00014	30	A
Allelic	cdc13-F684S rad9	0.00014	30	A
Allelic	cdc13-F684S rad9	0.00013	30	A
Allelic	cdc13-F684S rad9	0.000123	30	A
Allelic	cdc13-F684S rad9	0.000116	30	A
Allelic	cdc13-F684S rad9	0.000113	30	A
Allelic	cdc13-F684S rad9	0.000104	30	A
Allelic	cdc13-F684S rad9	9.52e-05	30	A
Allelic	cdc13-F684S rad9	8e-05	30	A
Allelic	cdc13-F684S rad9	6.98e-05	30	A
Allelic	cdc13-F684S rad9	6.94e-05	30	A
Allelic	cdc13-F684S rad9	5.95e-05	30	A
Allelic	cdc13-F684S rad9	3.97e-05	30	A
Allelic	cdc13-F684S rad9	9.92e-06	30	A
Allelic	cdc13-F684S rad9	0	30	A
Allelic	cdc13-F684S rrm3	0.000868	30	C
Allelic	cdc13-F684S rrm3	0.000581	30	B
Allelic	cdc13-F684S rrm3	0.000319	30	C
Allelic	cdc13-F684S rrm3	0.00018	30	B
Allelic	cdc13-F684S rrm3	0.00017	30	A
Allelic	cdc13-F684S rrm3	0.00017	30	C
Allelic	cdc13-F684S rrm3	0.00015	30	C
Allelic	cdc13-F684S rrm3	0.00014	30	C
Allelic	cdc13-F684S rrm3	0.00012	30	B
Allelic	cdc13-F684S rrm3	0.0001	30	B
Allelic	cdc13-F684S rrm3	8.01e-05	30	A
Allelic	cdc13-F684S rrm3	7.02e-05	30	A
Allelic	cdc13-F684S rrm3	6.01e-05	30	A
Allelic	cdc13-F684S rrm3	6.01e-05	30	C
Allelic	cdc13-F684S rrm3	6e-05	30	B
Allelic	cdc13-F684S rrm3	5.02e-05	30	A
Allelic	cdc13-F684S rrm3	5.02e-05	30	B
Allelic	cdc13-F684S rrm3	5.01e-05	30	B
Allelic	cdc13-F684S rrm3	4e-05	30	A
Allelic	cdc13-F684S rrm3	4e-05	30	C
Allelic	cdc13-F684S rrm3	3e-05	30	A
Allelic	cdc13-F684S rrm3	2e-05	30	A
Allelic	cdc13-F684S rrm3	2e-05	30	B
Allelic	cdc13-F684S rrm3	1e-05	30	A
Allelic	cdc13-F684S sae2	0.000493	30	A
Allelic	cdc13-F684S sae2	0.000169	30	A
Allelic	cdc13-F684S sae2	0.000161	30	B
Allelic	cdc13-F684S sae2	0.000119	30	A
Allelic	cdc13-F684S sae2	0.000101	30	A
Allelic	cdc13-F684S sae2	8.94e-05	30	B
Allelic	cdc13-F684S sae2	8.93e-05	30	A
Allelic	cdc13-F684S sae2	8.05e-05	30	B
Allelic	cdc13-F684S sae2	7.94e-05	30	B
Allelic	cdc13-F684S sae2	6.02e-05	30	A
Allelic	cdc13-F684S sae2	6.01e-05	30	B
Allelic	cdc13-F684S sae2	5.95e-05	30	B
Allelic	cdc13-F684S stn1-T223A,S250A	0.00162	30	A
Allelic	cdc13-F684S stn1-T223A,S250A	0.000481	30	A
Allelic	cdc13-F684S stn1-T223A,S250A	0.0004	30	A
Allelic	cdc13-F684S stn1-T223A,S250A	0.00016	30	B
Allelic	cdc13-F684S stn1-T223A,S250A	0.000159	30	B
Allelic	cdc13-F684S stn1-T223A,S250A	0.00014	30	A
Allelic	cdc13-F684S stn1-T223A,S250A	0.00014	30	B
Allelic	cdc13-F684S tel1	0.00558	30	A
Allelic	cdc13-F684S tel1	0.00181	30	A
Allelic	cdc13-F684S tel1	0.00171	30	A
Allelic	cdc13-F684S tel1	0.0011	30	A
Allelic	cdc13-F684S tel1	0.0011	30	A
Allelic	cdc13-F684S tel1	0.000915	30	A
Allelic	cdc13-F684S xrs2	5.99e-05	30	A
Allelic	cdc13-F684S xrs2	5.64e-05	30	A
Allelic	cdc13-F684S xrs2	4.34e-05	30	B
Allelic	cdc13-F684S xrs2	4.05e-05	30	B
Allelic	cdc13-F684S xrs2	3.17e-05	30	B
Allelic	cdc13-F684S xrs2	3.03e-05	30	B
Allelic	cdc13-F684S xrs2	2.55e-05	30	A
Allelic	cdc13-F684S xrs2	2.45e-05	30	B
Allelic	cdc13-F684S xrs2	1.67e-05	30	A
Allelic	cdc13-F684S xrs2	8.71e-06	30	A
Allelic	cdc13-F684S xrs2	8.46e-06	30	A
Allelic	cdc15-2	0.000391	30	B
Allelic	cdc15-2	0.000239	30	C
Allelic	cdc15-2	0.00015	30	A
Allelic	cdc15-2	0.00015	30	C
Allelic	cdc15-2	0.00012	30	A
Allelic	cdc15-2	0.00011	30	A
Allelic	cdc15-2	0.000109	30	C
Allelic	cdc15-2	9.01e-05	30	A
Allelic	cdc15-2	8.05e-05	30	B
Allelic	cdc15-2	7.03e-05	30	C
Allelic	cdc15-2	4.02e-05	30	B
Allelic	cdc15-2	3.01e-05	30	B
Allelic	exo1	0.00079	30	L9
Allelic	exo1	0.000605	30	L9
Allelic	exo1	0.000575	30	L9
Allelic	exo1	0.000548	30	L9
Allelic	exo1	0.000513	30	L9
Allelic	exo1	0.000441	30	L9
Allelic	exo1	0.000439	30	L9
Allelic	exo1	0.000411	30	L9
Allelic	exo1	0.000376	30	L9
Allelic	exo1	0.00022	30	L9
Allelic	hrq1	0.000481	30	A
Allelic	hrq1	0.000349	30	A
Allelic	hrq1	0.000135	30	A
Allelic	hrq1	9.99e-05	30	B
Allelic	hrq1	7.5e-05	30	B
Allelic	hrq1	7e-05	30	B
Allelic	hrq1	6.98e-05	30	A
Allelic	hrq1	6.49e-05	30	A
Allelic	hrq1	6.48e-05	30	B
Allelic	hrq1	4.5e-05	30	B
Allelic	hrq1	4.49e-05	30	B
Allelic	hrq1	2.49e-05	30	A
Allelic	lig4	0.000200321	30	W29
Allelic	lig4	0.000185296	30	V29
Allelic	lig4	0.000156124	30	V29
Allelic	lig4	0.000104167	30	W29
Allelic	lig4	8.92857e-05	30	W29
Allelic	lig4	8.56855e-05	30	V29
Allelic	lig4	8.55475e-05	30	V29
Allelic	lig4	7.46714e-05	30	W29
Allelic	lig4	4.9781e-05	30	W29
Allelic	lig4	4.51626e-05	30	W29
Allelic	lig4	4.03388e-05	30	V29
Allelic	lig4	3.96825e-05	30	V29
Allelic	pif1-m2	0.000104	30	W7
Allelic	pif1-m2	7.61e-05	30	W7
Allelic	pif1-m2	7.58e-05	30	W7
Allelic	pif1-m2	6.25e-05	30	W7
Allelic	pif1-m2	4.96e-05	30	W7
Allelic	pif1-m2	3.97e-05	30	W7
Allelic	pif1-m2 hrq1	0.000201	30	B
Allelic	pif1-m2 hrq1	0.00011	30	A
Allelic	pif1-m2 hrq1	9e-05	30	A
Allelic	pif1-m2 hrq1	7.01e-05	30	A
Allelic	pif1-m2 hrq1	7e-05	30	A
Allelic	pif1-m2 hrq1	6.01e-05	30	A
Allelic	pif1-m2 hrq1	5.02e-05	30	B
Allelic	pif1-m2 hrq1	2e-05	30	B
Allelic	pif1-m2 hrq1	2e-05	30	B
Allelic	pif1-m2 hrq1	2e-05	30	B
Allelic	pif1-m2 hrq1	1e-05	30	B
Allelic	rad17	0.00648	30	TY216
Allelic	rad17	0.00386	30	TY216
Allelic	rad17	0.00131	30	TY216
Allelic	rad17	0.0012	30	TY216
Allelic	rad17	0.000893	30	TY216
Allelic	rad17	0.000199	30	TY216
Allelic	rad17	0.000101	30	TY216
Allelic	rad17	0.000101	30	TY216
Allelic	rad17	9.97e-05	30	TY216
Allelic	rad17	0	30	TY216
Allelic	rad18	0.000693	30	TY440
Allelic	rad18	0.000571	30	TY440
Allelic	rad18	0.000564	30	TY440
Allelic	rad18	0.000536	30	TY440
Allelic	rad18	0.00047	30	TY440
Allelic	rad18	0.000201	30	TY440
Allelic	rad52	0	30	P3
Allelic	rad52	0	30	P3
Allelic	rad52	0	30	P3
Allelic	rad52	0	30	P3
Allelic	rad52	0	30	P3
Allelic	rad52	0	30	P3
Allelic	rad9	0.00026	30	TY206
Allelic	rad9	0.000192	30	TY206
Allelic	rad9	0.00015	30	TY206
Allelic	rad9	0.00014	30	TY206
Allelic	rad9	0.00012	30	TY206
Allelic	rad9	0.000118	30	TY206
Allelic	rad9	0.0001	30	TY206
Allelic	rad9	9.92e-05	30	TY206
Allelic	rad9	9.47e-05	30	TY206
Allelic	rad9	8.94e-05	30	TY206
Allelic	rad9	8.93e-05	30	TY206
Allelic	rad9	8.03e-05	30	TY206
Allelic	rad9	7.95e-05	30	TY206
Allelic	rad9	7.88e-05	30	TY206
Allelic	rad9	7.15e-05	30	TY206
Allelic	rad9	7.05e-05	30	TY206
Allelic	rad9	5.98e-05	30	TY206
Allelic	rad9	5.95e-05	30	TY206
Allelic	rad9	5.56e-05	30	TY206
Allelic	rad9	4.96e-05	30	TY206
Allelic	rad9	3.99e-05	30	TY206
Allelic	rad9	3.97e-05	30	TY206
Allelic	rad9	3.1e-05	30	TY206
Allelic	rad9	3e-05	30	TY206
Allelic	rrm3	1.98e-05	30	TY204
Allelic	rrm3	1e-05	30	TY204
Allelic	rrm3	9.94e-06	30	TY204
Allelic	rrm3	0	30	TY204
Allelic	sae2	0.000354	30	H21
Allelic	sae2	0.00018	30	H21
Allelic	sae2	0.00011	30	H21
Allelic	sae2	9.35e-05	30	H21
Allelic	sae2	8.35e-05	30	H21
Allelic	sae2	7.01e-05	30	H21
Allelic	stn1-T223A,S250A	0.00085	30	A
Allelic	stn1-T223A,S250A	0.000327	30	B
Allelic	stn1-T223A,S250A	0.000198	30	A
Allelic	stn1-T223A,S250A	0.000139	30	C
Allelic	stn1-T223A,S250A	0.00012	30	C
Allelic	stn1-T223A,S250A	0.000119	30	B
Allelic	stn1-T223A,S250A	0.0001	30	C
Allelic	stn1-T223A,S250A	6.96e-05	30	C
Allelic	stn1-T223A,S250A	6.94e-05	30	B
Allelic	stn1-T223A,S250A	5.04e-05	30	A
Allelic	stn1-T223A,S250A	5.03e-05	30	C
Allelic	stn1-T223A,S250A	5.02e-05	30	B
Allelic	stn1-T223A,S250A	5e-05	30	B
Allelic	stn1-T223A,S250A	4.98e-05	30	A
Allelic	stn1-T223A,S250A	3.02e-05	30	A
Allelic	stn1-T223A,S250A	2.99e-05	30	A
Allelic	stn1-T223A,S250A	2.98e-05	30	C
Allelic	stn1-T223A,S250A	2e-05	30	B
Allelic	tel1	0.00771	30	C27
Allelic	tel1	0.000721	30	C27
Allelic	tel1	0.000568	30	C27
Allelic	tel1	0.000511	30	C27
Allelic	tel1	0.000502	30	C27
Allelic	tel1	0.000483	30	C27
Allelic	WT	0.000221	30	TY200
Allelic	WT	0.00013	30	TY200
Allelic	WT	0.000125	30	TY200
Allelic	WT	0.0001	30	TY200
Allelic	WT	0.0001	30	TY200
Allelic	WT	9.97e-05	30	TY200
Allelic	WT	9.92e-05	30	TY200
Allelic	WT	9.85e-05	30	TY200
Allelic	WT	8.46e-05	30	TY200
Allelic	WT	8.21e-05	30	TY200
Allelic	WT	7.26e-05	30	TY200
Allelic	WT	7.23e-05	30	TY200
Allelic	WT	7.05e-05	30	TY200
Allelic	WT	7.02e-05	30	TY200
Allelic	WT	6.01e-05	30	TY200
Allelic	WT	6.01e-05	30	TY200
Allelic	WT	6e-05	30	TY200
Allelic	WT	5.75e-05	30	TY200
Allelic	WT	5.41e-05	30	TY200
Allelic	WT	5.26e-05	30	TY200
Allelic	WT	1.03e-05	30	TY200
Allelic	WT	1.01e-05	30	TY200
Allelic	WT	9.92e-06	30	TY200
Allelic	WT	9.92e-06	30	TY200
Allelic	WT	0	30	TY200
Allelic	xrs2	0.0015	30	A
Allelic	xrs2	0.000401	30	A
Allelic	xrs2	0.00012	30	A
Allelic	xrs2	0.0001	30	A
Allelic	xrs2	4.01e-05	30	A
Allelic	xrs2	2e-05	30	A
Loss	cdc13-Y556A,Y558A	0.0355	30	A
Loss	cdc13-Y556A,Y558A	0.0113	30	A
Loss	cdc13-Y556A,Y558A	0.00708	30	A
Loss	cdc13-Y556A,Y558A	0.00466	30	A
Loss	cdc13-Y556A,Y558A	0.00417	30	A
Loss	cdc13-Y556A,Y558A	0.00278	30	A
Loss	cdc13-Y556A,Y558A	0.00254	30	A
Loss	cdc13-Y556A,Y558A	0.0024	30	A
Loss	cdc13-Y556A,Y558A	0.00215	30	A
Loss	cdc13-Y556A,Y558A	0.00208	30	A
Loss	cdc13-Y556A,Y558A	0.00186	30	A
Loss	cdc13-Y556A,Y558A	0.00169	30	A
Loss	cdc13-Y556A,Y558A	0.00166	30	A
Loss	cdc13-Y556A,Y558A	0.00102	30	A
Loss	cdc13-Y556A,Y558A	0.000794	30	A
Loss	cdc13-Y556A,Y558A	0.000769	30	A
Loss	cdc13-Y556A,Y558A	0.000625	30	A
Loss	cdc13-Y556A,Y558A	0.000397	30	A
Loss	cdc13-F684S	0.0439	30	A
Loss	cdc13-F684S	0.00732	30	C
Loss	cdc13-F684S	0.00712	30	A
Loss	cdc13-F684S	0.00594	30	A
Loss	cdc13-F684S	0.00575	30	A
Loss	cdc13-F684S	0.00561	30	A
Loss	cdc13-F684S	0.00327	30	A
Loss	cdc13-F684S	0.00306	30	A
Loss	cdc13-F684S	0.00258	30	A
Loss	cdc13-F684S	0.00205	30	A
Loss	cdc13-F684S	0.00198	30	A
Loss	cdc13-F684S	0.00179	30	A
Loss	cdc13-F684S	0.00163	30	A
Loss	cdc13-F684S	0.00161	30	A
Loss	cdc13-F684S	0.0015	30	C
Loss	cdc13-F684S	0.00144	30	A
Loss	cdc13-F684S	0.00141	30	A
Loss	cdc13-F684S	0.00139	30	A
Loss	cdc13-F684S	0.00138	30	A
Loss	cdc13-F684S	0.00135	30	A
Loss	cdc13-F684S	0.00135	30	B
Loss	cdc13-F684S	0.00128	30	A
Loss	cdc13-F684S	0.00125	30	C
Loss	cdc13-F684S	0.00119	30	A
Loss	cdc13-F684S	0.00114	30	A
Loss	cdc13-F684S	0.00109	30	A
Loss	cdc13-F684S	0.00109	30	B
Loss	cdc13-F684S	0.00107	30	C
Loss	cdc13-F684S	0.000992	30	A
Loss	cdc13-F684S	0.000938	30	A
Loss	cdc13-F684S	0.000926	30	A
Loss	cdc13-F684S	0.000907	30	A
Loss	cdc13-F684S	0.000852	30	B
Loss	cdc13-F684S	0.000833	30	A
Loss	cdc13-F684S	0.000814	30	A
Loss	cdc13-F684S	0.000794	30	A
Loss	cdc13-F684S	0.000794	30	A
Loss	cdc13-F684S	0.000794	30	A
Loss	cdc13-F684S	0.000729	30	C
Loss	cdc13-F684S	0.000723	30	A
Loss	cdc13-F684S	0.0007	30	B
Loss	cdc13-F684S	0.000699	30	A
Loss	cdc13-F684S	0.000694	30	A
Loss	cdc13-F684S	0.000684	30	A
Loss	cdc13-F684S	0.000684	30	A
Loss	cdc13-F684S	0.000678	30	A
Loss	cdc13-F684S	0.000592	30	A
Loss	cdc13-F684S	0.000586	30	A
Loss	cdc13-F684S	0.000586	30	A
Loss	cdc13-F684S	0.000586	30	C
Loss	cdc13-F684S	0.000563	30	B
Loss	cdc13-F684S	0.000536	30	A
Loss	cdc13-F684S	0.000536	30	B
Loss	cdc13-F684S	0.000488	30	B
Loss	cdc13-F684S	0.000463	30	A
Loss	cdc13-F684S	0.000442	30	C
Loss	cdc13-F684S	0.000422	30	B
Loss	cdc13-F684S	0.000422	30	B
Loss	cdc13-F684S	0.000405	30	A
Loss	cdc13-F684S	0.000397	30	A
Loss	cdc13-F684S	0.000304	30	A
Loss	cdc13-F684S	0.000298	30	B
Loss	cdc13-F684S	0.000284	30	A
Loss	cdc13-F684S	0.00026	30	B
Loss	cdc13-F684S	0.000208	30	A
Loss	cdc13-F684S	0.000207	30	C
Loss	cdc13-F684S	0.000207	30	C
Loss	cdc13-F684S	0.0002	30	A
Loss	cdc13-F684S	0.000198	30	A
Loss	cdc13-F684S	0.000123	30	C
Loss	cdc13-F684S	0.000111	30	C
Loss	cdc13-F684S	0.000101	30	A
Loss	cdc13-F684S	0.0001	30	A
Loss	cdc13-F684S	9.99e-05	30	A
Loss	cdc13-F684S	0	30	A
Loss	cdc13-F684S	0	30	A
Loss	cdc13-F684S	0	30	C
Loss	cdc13-F684S exo1	0.00181	30	A
Loss	cdc13-F684S exo1	0.000347	30	C
Loss	cdc13-F684S exo1	0.000286	30	B
Loss	cdc13-F684S exo1	0.000274	30	C
Loss	cdc13-F684S exo1	0.00024	30	A
Loss	cdc13-F684S exo1	0.000235	30	A
Loss	cdc13-F684S exo1	0.000226	30	A
Loss	cdc13-F684S exo1	0.000225	30	B
Loss	cdc13-F684S exo1	0.000223	30	A
Loss	cdc13-F684S exo1	0.000212	30	B
Loss	cdc13-F684S exo1	0.000208	30	B
Loss	cdc13-F684S exo1	0.000192	30	A
Loss	cdc13-F684S exo1	0.000186	30	C
Loss	cdc13-F684S exo1	0.000131	30	C
Loss	cdc13-F684S exo1	0.000106	30	B
Loss	cdc13-F684S exo1	0.000104	30	A
Loss	cdc13-F684S exo1	0	30	A
Loss	cdc13-F684S exo1	0	30	A
Loss	cdc13-F684S exo1	0	30	A
Loss	cdc13-F684S exo1	0	30	B
Loss	cdc13-F684S exo1	0	30	C
Loss	cdc13-F684S exo1	0	30	C
Loss	cdc13-F684S hrq1	0.00156	30	B
Loss	cdc13-F684S hrq1	0.00151	30	A
Loss	cdc13-F684S hrq1	0.00119	30	B
Loss	cdc13-F684S hrq1	0.000893	30	B
Loss	cdc13-F684S hrq1	0.000625	30	B
Loss	cdc13-F684S hrq1	0.000605	30	A
Loss	cdc13-F684S hrq1	0.000595	30	A
Loss	cdc13-F684S hrq1	0.000595	30	B
Loss	cdc13-F684S hrq1	0.000397	30	A
Loss	cdc13-F684S hrq1	0.000385	30	B
Loss	cdc13-F684S hrq1	0.0002	30	A
Loss	cdc13-F684S hrq1	0.000101	30	A
Loss	cdc13-F684S lig4	0.00139	30	A
Loss	cdc13-F684S lig4	0.000775	30	A
Loss	cdc13-F684S lig4	0.0006	30	A
Loss	cdc13-F684S lig4	0.000216	30	B
Loss	cdc13-F684S lig4	0.000208	30	B
Loss	cdc13-F684S lig4	0.000134	30	B
Loss	cdc13-F684S lig4	0.000106	30	A
Loss	cdc13-F684S lig4	0	30	A
Loss	cdc13-F684S lig4	0	30	A
Loss	cdc13-F684S lig4	0	30	B
Loss	cdc13-F684S lig4	0	30	B
Loss	cdc13-F684S lig4	0	30	B
Loss	cdc13-F684S pif1-m2	0.00798	30	B
Loss	cdc13-F684S pif1-m2	0.000996	30	A
Loss	cdc13-F684S pif1-m2	0.000781	30	A
Loss	cdc13-F684S pif1-m2	0.000625	30	A
Loss	cdc13-F684S pif1-m2	0.0006	30	B
Loss	cdc13-F684S pif1-m2	0.000577	30	A
Loss	cdc13-F684S pif1-m2	0.0005	30	A
Loss	cdc13-F684S pif1-m2	0.000496	30	A
Loss	cdc13-F684S pif1-m2	0.0004	30	A
Loss	cdc13-F684S pif1-m2	0.000302	30	B
Loss	cdc13-F684S pif1-m2	0.000298	30	B
Loss	cdc13-F684S pif1-m2	0.000298	30	B
Loss	cdc13-F684S pif1-m2	0.000208	30	A
Loss	cdc13-F684S pif1-m2	0.0002	30	A
Loss	cdc13-F684S pif1-m2	0.000198	30	B
Loss	cdc13-F684S pif1-m2	0.000198	30	B
Loss	cdc13-F684S pif1-m2	0.000188	30	A
Loss	cdc13-F684S pif1-m2	0.000104	30	A
Loss	cdc13-F684S pif1-m2	0.000104	30	B
Loss	cdc13-F684S pif1-m2	0.000103	30	B
Loss	cdc13-F684S pif1-m2	0.0001	30	B
Loss	cdc13-F684S pif1-m2	9.92e-05	30	B
Loss	cdc13-F684S pif1-m2	9.77e-05	30	A
Loss	cdc13-F684S pif1-m2	0	30	A
Loss	cdc13-F684S pif1-m2	0	30	A
Loss	cdc13-F684S pif1-m2	0	30	A
Loss	cdc13-F684S pif1-m2	0	30	B
Loss	cdc13-F684S pif1-m2	0	30	B
Loss	cdc13-F684S pif1-m2	0	30	B
Loss	cdc13-F684S pif1-m2	0	30	B
Loss	cdc13-F684S pif1-m2 hrq1	0.0024	30	B
Loss	cdc13-F684S pif1-m2 hrq1	0.000684	30	C
Loss	cdc13-F684S pif1-m2 hrq1	0.000625	30	A
Loss	cdc13-F684S pif1-m2 hrq1	0.000521	30	D
Loss	cdc13-F684S pif1-m2 hrq1	0.000473	30	A
Loss	cdc13-F684S pif1-m2 hrq1	0.000417	30	B
Loss	cdc13-F684S pif1-m2 hrq1	0.000313	30	D
Loss	cdc13-F684S pif1-m2 hrq1	0.000313	30	A
Loss	cdc13-F684S pif1-m2 hrq1	0.000284	30	C
Loss	cdc13-F684S pif1-m2 hrq1	0.000219	30	D
Loss	cdc13-F684S pif1-m2 hrq1	0.000208	30	B
Loss	cdc13-F684S pif1-m2 hrq1	0.000195	30	C
Loss	cdc13-F684S pif1-m2 hrq1	0.000189	30	C
Loss	cdc13-F684S pif1-m2 hrq1	0.00011	30	C
Loss	cdc13-F684S pif1-m2 hrq1	0.000101	30	A
Loss	cdc13-F684S pif1-m2 hrq1	0.0001	30	D
Loss	cdc13-F684S pif1-m2 hrq1	9.77e-05	30	B
Loss	cdc13-F684S pif1-m2 hrq1	9.47e-05	30	D
Loss	cdc13-F684S pif1-m2 hrq1	9.06e-05	30	D
Loss	cdc13-F684S pif1-m2 hrq1	8.68e-05	30	B
Loss	cdc13-F684S pif1-m2 hrq1	8.68e-05	30	A
Loss	cdc13-F684S pif1-m2 hrq1	0	30	B
Loss	cdc13-F684S pif1-m2 hrq1	0	30	C
Loss	cdc13-F684S pif1-m2 hrq1	0	30	A
Loss	cdc13-F684S rad17	0.0125	30	B
Loss	cdc13-F684S rad17	0.0111	30	C
Loss	cdc13-F684S rad17	0.0107	30	A
Loss	cdc13-F684S rad17	0.0075	30	B
Loss	cdc13-F684S rad17	0.00522	30	A
Loss	cdc13-F684S rad17	0.00424	30	D
Loss	cdc13-F684S rad17	0.00423	30	C
Loss	cdc13-F684S rad17	0.00376	30	A
Loss	cdc13-F684S rad17	0.00338	30	B
Loss	cdc13-F684S rad17	0.00329	30	A
Loss	cdc13-F684S rad17	0.0025	30	D
Loss	cdc13-F684S rad17	0.00181	30	B
Loss	cdc13-F684S rad17	0.00172	30	C
Loss	cdc13-F684S rad17	0.00158	30	A
Loss	cdc13-F684S rad17	0.00125	30	C
Loss	cdc13-F684S rad17	0.00125	30	D
Loss	cdc13-F684S rad17	0	30	A
Loss	cdc13-F684S rad18	0.0146	30	A
Loss	cdc13-F684S rad18	0.0114	30	B
Loss	cdc13-F684S rad18	0.00787	30	B
Loss	cdc13-F684S rad18	0.00673	30	B
Loss	cdc13-F684S rad18	0.0062	30	B
Loss	cdc13-F684S rad18	0.0057	30	B
Loss	cdc13-F684S rad18	0.00561	30	A
Loss	cdc13-F684S rad18	0.00428	30	B
Loss	cdc13-F684S rad18	0.00332	30	A
Loss	cdc13-F684S rad18	0.00299	30	A
Loss	cdc13-F684S rad18	0.00279	30	A
Loss	cdc13-F684S rad52	0.849	30	A
Loss	cdc13-F684S rad52	0.368	30	A
Loss	cdc13-F684S rad52	0.253	30	A
Loss	cdc13-F684S rad52	0.162	30	B
Loss	cdc13-F684S rad52	0.133	30	A
Loss	cdc13-F684S rad52	0.115	30	A
Loss	cdc13-F684S rad52	0.105	30	B
Loss	cdc13-F684S rad52	0.0585	30	B
Loss	cdc13-F684S rad52	0.0528	30	B
Loss	cdc13-F684S rad52	0.048	30	A
Loss	cdc13-F684S rad52	0.0379	30	B
Loss	cdc13-F684S rad9	0.062	30	A
Loss	cdc13-F684S rad9	0.0323	30	A
Loss	cdc13-F684S rad9	0.0207	30	A
Loss	cdc13-F684S rad9	0.0206	30	A
Loss	cdc13-F684S rad9	0.0182	30	A
Loss	cdc13-F684S rad9	0.0172	30	A
Loss	cdc13-F684S rad9	0.0169	30	A
Loss	cdc13-F684S rad9	0.0153	30	A
Loss	cdc13-F684S rad9	0.0153	30	A
Loss	cdc13-F684S rad9	0.015	30	A
Loss	cdc13-F684S rad9	0.0117	30	A
Loss	cdc13-F684S rad9	0.0116	30	A
Loss	cdc13-F684S rad9	0.0113	30	A
Loss	cdc13-F684S rad9	0.00958	30	A
Loss	cdc13-F684S rad9	0.0075	30	A
Loss	cdc13-F684S rad9	0.00734	30	A
Loss	cdc13-F684S rad9	0.0072	30	A
Loss	cdc13-F684S rad9	0.00616	30	A
Loss	cdc13-F684S rad9	0.00614	30	A
Loss	cdc13-F684S rad9	0.00585	30	A
Loss	cdc13-F684S rad9	0.00518	30	A
Loss	cdc13-F684S rad9	0.00507	30	A
Loss	cdc13-F684S rad9	0.00498	30	A
Loss	cdc13-F684S rad9	0.00369	30	A
Loss	cdc13-F684S rad9	0.00275	30	A
Loss	cdc13-F684S rad9	0.0022	30	A
Loss	cdc13-F684S rad9	0.0018	30	A
Loss	cdc13-F684S rrm3	0.00332	30	B
Loss	cdc13-F684S rrm3	0.00244	30	B
Loss	cdc13-F684S rrm3	0.00173	30	C
Loss	cdc13-F684S rrm3	0.00139	30	B
Loss	cdc13-F684S rrm3	0.00101	30	C
Loss	cdc13-F684S rrm3	0.000893	30	C
Loss	cdc13-F684S rrm3	0.000806	30	C
Loss	cdc13-F684S rrm3	0.000794	30	C
Loss	cdc13-F684S rrm3	0.000694	30	A
Loss	cdc13-F684S rrm3	0.000684	30	A
Loss	cdc13-F684S rrm3	0.000625	30	A
Loss	cdc13-F684S rrm3	0.000601	30	C
Loss	cdc13-F684S rrm3	0.000595	30	C
Loss	cdc13-F684S rrm3	0.000586	30	A
Loss	cdc13-F684S rrm3	0.000577	30	A
Loss	cdc13-F684S rrm3	0.000481	30	B
Loss	cdc13-F684S rrm3	0.000391	30	A
Loss	cdc13-F684S rrm3	0.000391	30	A
Loss	cdc13-F684S rrm3	0.000385	30	A
Loss	cdc13-F684S rrm3	0.000385	30	B
Loss	cdc13-F684S rrm3	0.000288	30	B
Loss	cdc13-F684S rrm3	0.000198	30	A
Loss	cdc13-F684S rrm3	0.000198	30	B
Loss	cdc13-F684S rrm3	0.000198	30	B
Loss	cdc13-F684S sae2	0.00159	30	B
Loss	cdc13-F684S sae2	0.00141	30	A
Loss	cdc13-F684S sae2	0.00131	30	B
Loss	cdc13-F684S sae2	0.00109	30	A
Loss	cdc13-F684S sae2	0.000994	30	B
Loss	cdc13-F684S sae2	0.000894	30	A
Loss	cdc13-F684S sae2	0.000801	30	B
Loss	cdc13-F684S sae2	0.000705	30	A
Loss	cdc13-F684S sae2	0.000595	30	A
Loss	cdc13-F684S sae2	0.000595	30	B
Loss	cdc13-F684S sae2	0.000503	30	B
Loss	cdc13-F684S stn1-T223A,S250A	0.0025	30	A
Loss	cdc13-F684S stn1-T223A,S250A	0.0019	30	B
Loss	cdc13-F684S stn1-T223A,S250A	0.0016	30	A
Loss	cdc13-F684S stn1-T223A,S250A	0.0015	30	B
Loss	cdc13-F684S stn1-T223A,S250A	0.0014	30	A
Loss	cdc13-F684S stn1-T223A,S250A	0.0014	30	B
Loss	cdc13-F684S stn1-T223A,S250A	0.000901	30	A
Loss	cdc13-F684S stn1-T223A,S250A	0.000797	30	B
Loss	cdc13-F684S tel1	0.00328	30	A
Loss	cdc13-F684S tel1	0.00221	30	A
Loss	cdc13-F684S tel1	0.00199	30	A
Loss	cdc13-F684S tel1	0.0018	30	A
Loss	cdc13-F684S tel1	0.00134	30	A
Loss	cdc13-F684S tel1	0.000563	30	A
Loss	cdc13-F684S xrs2	0.0316	30	B
Loss	cdc13-F684S xrs2	0.0295	30	A
Loss	cdc13-F684S xrs2	0.0159	30	A
Loss	cdc13-F684S xrs2	0.0146	30	B
Loss	cdc13-F684S xrs2	0.0112	30	A
Loss	cdc13-F684S xrs2	0.0112	30	B
Loss	cdc13-F684S xrs2	0.0104	30	A
Loss	cdc13-F684S xrs2	0.00932	30	B
Loss	cdc13-F684S xrs2	0.00805	30	A
Loss	cdc13-F684S xrs2	0.00575	30	A
Loss	cdc13-F684S xrs2	0.00503	30	B
Loss	cdc15-2	0.00269	30	C
Loss	cdc15-2	0.000625	30	A
Loss	cdc15-2	0.000521	30	C
Loss	cdc15-2	0.000435	30	B
Loss	cdc15-2	0.000417	30	B
Loss	cdc15-2	0.000383	30	A
Loss	cdc15-2	0.000313	30	B
Loss	cdc15-2	0.000313	30	C
Loss	cdc15-2	0.000293	30	A
Loss	cdc15-2	0.000103	30	C
Loss	cdc15-2	9.92e-05	30	B
Loss	cdc15-2	0	30	A
Loss	exo1	0.0211	30	L9
Loss	exo1	0.00486	30	L9
Loss	exo1	0.00137	30	L9
Loss	exo1	0.000917	30	L9
Loss	exo1	0.000517	30	L9
Loss	exo1	0.000368	30	L9
Loss	exo1	0.000323	30	L9
Loss	exo1	0.000239	30	L9
Loss	exo1	0.000239	30	L9
Loss	exo1	0.000148	30	L9
Loss	hrq1	0.000385	30	B
Loss	hrq1	0.000298	30	A
Loss	hrq1	0.000298	30	B
Loss	hrq1	0.000207	30	A
Loss	hrq1	0.000155	30	A
Loss	hrq1	0.000146	30	A
Loss	hrq1	0.000144	30	B
Loss	hrq1	9.92e-05	30	A
Loss	hrq1	9.92e-05	30	B
Loss	hrq1	5.17e-05	30	B
Loss	hrq1	5.17e-05	30	B
Loss	hrq1	4.96e-05	30	A
Loss	lig4	0.00121	30	V29
Loss	lig4	0.000353	30	W29
Loss	lig4	0.00026	30	W29
Loss	lig4	0.000198	30	V29
Loss	lig4	0.000151	30	W29
Loss	lig4	0.000144	30	V29
Loss	lig4	0.000104	30	W29
Loss	lig4	0.000101	30	V29
Loss	lig4	9.62e-05	30	W29
Loss	lig4	5.32e-05	30	W29
Loss	lig4	0	30	V29
Loss	lig4	0	30	V29
Loss	pif1-m2	0.00228	30	W7
Loss	pif1-m2	0.00159	30	W7
Loss	pif1-m2	0.00142	30	W7
Loss	pif1-m2	0.00133	30	W7
Loss	pif1-m2	0.0012	30	W7
Loss	pif1-m2	0.000521	30	W7
Loss	pif1-m2 hrq1	0.00439	30	A
Loss	pif1-m2 hrq1	0.0042	30	A
Loss	pif1-m2 hrq1	0.00279	30	B
Loss	pif1-m2 hrq1	0.00258	30	B
Loss	pif1-m2 hrq1	0.00234	30	B
Loss	pif1-m2 hrq1	0.00231	30	A
Loss	pif1-m2 hrq1	0.00173	30	B
Loss	pif1-m2 hrq1	0.00117	30	A
Loss	pif1-m2 hrq1	0.000938	30	B
Loss	pif1-m2 hrq1	0.000496	30	B
Loss	pif1-m2 hrq1	0.000288	30	A
Loss	rad17	0.00843	30	TY216
Loss	rad17	0.00598	30	TY216
Loss	rad17	0.00543	30	TY216
Loss	rad17	0.00489	30	TY216
Loss	rad17	0.004	30	TY216
Loss	rad17	0.00364	30	TY216
Loss	rad17	0.00305	30	TY216
Loss	rad18	0.0189	30	TY440
Loss	rad18	0.00536	30	TY440
Loss	rad18	0.0051	30	TY440
Loss	rad18	0.00407	30	TY440
Loss	rad18	0.000288	30	TY440
Loss	rad18	0.000104	30	TY440
Loss	rad52	0.000405	30	P3
Loss	rad52	0.00027	30	P3
Loss	rad52	0.000142	30	P3
Loss	rad52	0.00014	30	P3
Loss	rad52	0.000129	30	P3
Loss	rad52	0	30	P3
Loss	rad9	0.00625	30	TY206
Loss	rad9	0.0049	30	TY206
Loss	rad9	0.00223	30	TY206
Loss	rad9	0.00165	30	TY206
Loss	rad9	0.0014	30	TY206
Loss	rad9	0.00113	30	TY206
Loss	rad9	0.00108	30	TY206
Loss	rad9	0.000769	30	TY206
Loss	rad9	0.000501	30	TY206
Loss	rad9	0.000347	30	TY206
Loss	rad9	9.97e-05	30	TY206
Loss	rad9	5.01e-05	30	TY206
Loss	rad9	0	30	TY206
Loss	rad9	0	30	TY206
Loss	rad9	0	30	TY206
Loss	rad9	0	30	TY206
Loss	rad9	0	30	TY206
Loss	rad9	0	30	TY206
Loss	rad9	0	30	TY206
Loss	rrm3	0.00469	30	TY204
Loss	rrm3	0.000625	30	TY204
Loss	rrm3	0.000288	30	TY204
Loss	rrm3	0.000276	30	TY204
Loss	sae2	0.000801	30	H21
Loss	sae2	0.000634	30	H21
Loss	sae2	0.000367	30	H21
Loss	sae2	0.000267	30	H21
Loss	sae2	0.000234	30	H21
Loss	sae2	0.0002	30	H21
Loss	stn1-T223A,S250A	0.00109	30	B
Loss	stn1-T223A,S250A	0.0007	30	B
Loss	stn1-T223A,S250A	0.000399	30	A
Loss	stn1-T223A,S250A	0.0003	30	C
Loss	stn1-T223A,S250A	0.000298	30	A
Loss	stn1-T223A,S250A	0.000298	30	B
Loss	stn1-T223A,S250A	0.000298	30	C
Loss	stn1-T223A,S250A	0.000201	30	C
Loss	stn1-T223A,S250A	0.000199	30	C
Loss	stn1-T223A,S250A	0.000198	30	B
Loss	stn1-T223A,S250A	0.0001	30	B
Loss	stn1-T223A,S250A	0.0001	30	B
Loss	stn1-T223A,S250A	9.92e-05	30	C
Loss	stn1-T223A,S250A	0	30	A
Loss	stn1-T223A,S250A	0	30	A
Loss	stn1-T223A,S250A	0	30	A
Loss	stn1-T223A,S250A	0	30	A
Loss	stn1-T223A,S250A	0	30	C
Loss	tel1	0.00106	30	C27
Loss	tel1	0.000994	30	C27
Loss	tel1	0.000977	30	C27
Loss	tel1	0.000879	30	C27
Loss	tel1	0.000521	30	C27
Loss	tel1	0.000446	30	C27
Loss	WT	0.0014	30	TY200
Loss	WT	0.00113	30	TY200
Loss	WT	0.00108	30	TY200
Loss	WT	0.000769	30	TY200
Loss	WT	0.000585	30	TY200
Loss	WT	0.000501	30	TY200
Loss	WT	0.000409	30	TY200
Loss	WT	0.000347	30	TY200
Loss	WT	0.000322	30	TY200
Loss	WT	0.000278	30	TY200
Loss	WT	0.000216	30	TY200
Loss	WT	0.000198	30	TY200
Loss	WT	0.000122	30	TY200
Loss	WT	0.000122	30	TY200
Loss	WT	9.97e-05	30	TY200
Loss	WT	9.8e-05	30	TY200
Loss	WT	7.72e-05	30	TY200
Loss	WT	7.44e-05	30	TY200
Loss	WT	5.01e-05	30	TY200
Loss	WT	0	30	TY200
Loss	WT	0	30	TY200
Loss	WT	0	30	TY200
Loss	WT	0	30	TY200
Loss	WT	0	30	TY200
Loss	WT	0	30	TY200
Loss	WT	0	30	TY200
Loss	xrs2	0.198	30	A
Loss	xrs2	0.0441	30	A
Loss	xrs2	0.0221	30	A
Loss	xrs2	0.0173	30	A
Loss	xrs2	0.0105	30	A
Loss	xrs2	0.00433	30	A
Unstable	cdc13-Y556A,Y558A	0.00322	30	A
Unstable	cdc13-Y556A,Y558A	0.00321	30	A
Unstable	cdc13-Y556A,Y558A	0.00292	30	A
Unstable	cdc13-Y556A,Y558A	0.00267	30	A
Unstable	cdc13-Y556A,Y558A	0.00225	30	A
Unstable	cdc13-Y556A,Y558A	0.00197	30	A
Unstable	cdc13-Y556A,Y558A	0.00168	30	A
Unstable	cdc13-Y556A,Y558A	0.00145	30	A
Unstable	cdc13-Y556A,Y558A	0.00124	30	A
Unstable	cdc13-Y556A,Y558A	0.000981	30	A
Unstable	cdc13-Y556A,Y558A	0.000927	30	A
Unstable	cdc13-Y556A,Y558A	0.000581	30	A
Unstable	cdc13-Y556A,Y558A	0.000341	30	A
Unstable	cdc13-Y556A,Y558A	0.000228	30	A
Unstable	cdc13-Y556A,Y558A	0.000159	30	A
Unstable	cdc13-F684S	0.00342	30	A
Unstable	cdc13-F684S	0.0034	30	A
Unstable	cdc13-F684S	0.00333	30	A
Unstable	cdc13-F684S	0.00332	30	A
Unstable	cdc13-F684S	0.00301	30	A
Unstable	cdc13-F684S	0.00252	30	A
Unstable	cdc13-F684S	0.00252	30	B
Unstable	cdc13-F684S	0.00251	30	A
Unstable	cdc13-F684S	0.00241	30	A
Unstable	cdc13-F684S	0.00233	30	A
Unstable	cdc13-F684S	0.00232	30	A
Unstable	cdc13-F684S	0.00229	30	B
Unstable	cdc13-F684S	0.0019	30	A
Unstable	cdc13-F684S	0.00188	30	C
Unstable	cdc13-F684S	0.00182	30	B
Unstable	cdc13-F684S	0.00181	30	B
Unstable	cdc13-F684S	0.00176	30	C
Unstable	cdc13-F684S	0.00164	30	A
Unstable	cdc13-F684S	0.0016	30	A
Unstable	cdc13-F684S	0.0016	30	C
Unstable	cdc13-F684S	0.0015	30	B
Unstable	cdc13-F684S	0.00137	30	C
Unstable	cdc13-F684S	0.00135	30	A
Unstable	cdc13-F684S	0.0013	30	A
Unstable	cdc13-F684S	0.00129	30	B
Unstable	cdc13-F684S	0.00128	30	A
Unstable	cdc13-F684S	0.00127	30	C
Unstable	cdc13-F684S	0.00114	30	A
Unstable	cdc13-F684S	0.00114	30	A
Unstable	cdc13-F684S	0.00108	30	C
Unstable	cdc13-F684S	0.00095	30	A
Unstable	cdc13-F684S	0.000927	30	A
Unstable	cdc13-F684S	0.000914	30	C
Unstable	cdc13-F684S	0.000913	30	A
Unstable	cdc13-F684S	0.000896	30	A
Unstable	cdc13-F684S	0.000893	30	B
Unstable	cdc13-F684S	0.000878	30	A
Unstable	cdc13-F684S	0.000877	30	B
Unstable	cdc13-F684S	0.000812	30	B
Unstable	cdc13-F684S	0.000774	30	A
Unstable	cdc13-F684S	0.000754	30	A
Unstable	cdc13-F684S	0.000734	30	A
Unstable	cdc13-F684S	0.000716	30	A
Unstable	cdc13-F684S	0.000709	30	A
Unstable	cdc13-F684S	0.000651	30	B
Unstable	cdc13-F684S	0.00064	30	A
Unstable	cdc13-F684S	0.00063	30	A
Unstable	cdc13-F684S	0.000611	30	A
Unstable	cdc13-F684S	0.000581	30	C
Unstable	cdc13-F684S	0.000551	30	C
Unstable	cdc13-F684S	0.000531	30	C
Unstable	cdc13-F684S	0.000521	30	A
Unstable	cdc13-F684S	0.000497	30	A
Unstable	cdc13-F684S	0.000496	30	A
Unstable	cdc13-F684S	0.000463	30	A
Unstable	cdc13-F684S	0.000452	30	A
Unstable	cdc13-F684S	0.000431	30	A
Unstable	cdc13-F684S	0.000393	30	C
Unstable	cdc13-F684S	0.000391	30	A
Unstable	cdc13-F684S	0.000387	30	A
Unstable	cdc13-F684S	0.000381	30	A
Unstable	cdc13-F684S	0.000375	30	A
Unstable	cdc13-F684S	0.00036	30	A
Unstable	cdc13-F684S	0.000355	30	A
Unstable	cdc13-F684S	0.000348	30	A
Unstable	cdc13-F684S	0.000329	30	A
Unstable	cdc13-F684S	0.000327	30	A
Unstable	cdc13-F684S	0.00031	30	B
Unstable	cdc13-F684S	0.000305	30	C
Unstable	cdc13-F684S	0.000292	30	A
Unstable	cdc13-F684S	0.00028	30	A
Unstable	cdc13-F684S	0.000278	30	A
Unstable	cdc13-F684S	0.000258	30	A
Unstable	cdc13-F684S	5.01e-05	30	A
Unstable	cdc13-F684S	5e-05	30	A
Unstable	cdc13-F684S	3e-05	30	A
Unstable	cdc13-F684S	2e-05	30	A
Unstable	cdc13-F684S exo1	0.00022	30	B
Unstable	cdc13-F684S exo1	0.000183	30	B
Unstable	cdc13-F684S exo1	0.000182	30	C
Unstable	cdc13-F684S exo1	0.000182	30	C
Unstable	cdc13-F684S exo1	0.000127	30	B
Unstable	cdc13-F684S exo1	8.31e-05	30	B
Unstable	cdc13-F684S exo1	7.07e-05	30	B
Unstable	cdc13-F684S exo1	6.57e-05	30	C
Unstable	cdc13-F684S exo1	6.36e-05	30	C
Unstable	cdc13-F684S exo1	6.02e-05	30	A
Unstable	cdc13-F684S exo1	6.01e-05	30	A
Unstable	cdc13-F684S exo1	5.46e-05	30	A
Unstable	cdc13-F684S exo1	5.37e-05	30	C
Unstable	cdc13-F684S exo1	5.28e-05	30	B
Unstable	cdc13-F684S exo1	4.31e-05	30	A
Unstable	cdc13-F684S exo1	4.25e-05	30	A
Unstable	cdc13-F684S exo1	4.22e-05	30	A
Unstable	cdc13-F684S exo1	4.11e-05	30	C
Unstable	cdc13-F684S exo1	3.99e-05	30	A
Unstable	cdc13-F684S exo1	3.02e-05	30	A
Unstable	cdc13-F684S exo1	3e-05	30	A
Unstable	cdc13-F684S exo1	2.5e-05	30	A
Unstable	cdc13-F684S hrq1	0.00331	30	B
Unstable	cdc13-F684S hrq1	0.00268	30	B
Unstable	cdc13-F684S hrq1	0.00213	30	B
Unstable	cdc13-F684S hrq1	0.00191	30	A
Unstable	cdc13-F684S hrq1	0.0019	30	A
Unstable	cdc13-F684S hrq1	0.00183	30	B
Unstable	cdc13-F684S hrq1	0.00143	30	B
Unstable	cdc13-F684S hrq1	0.00119	30	A
Unstable	cdc13-F684S hrq1	0.00111	30	A
Unstable	cdc13-F684S hrq1	0.00111	30	A
Unstable	cdc13-F684S hrq1	0.000798	30	A
Unstable	cdc13-F684S hrq1	0.000642	30	B
Unstable	cdc13-F684S lig4	0.0027	30	A
Unstable	cdc13-F684S lig4	0.00239	30	B
Unstable	cdc13-F684S lig4	0.00198	30	A
Unstable	cdc13-F684S lig4	0.00102	30	A
Unstable	cdc13-F684S lig4	0.000966	30	B
Unstable	cdc13-F684S lig4	0.000964	30	B
Unstable	cdc13-F684S lig4	0.000514	30	A
Unstable	cdc13-F684S lig4	0.000478	30	A
Unstable	cdc13-F684S lig4	6.19e-05	30	B
Unstable	cdc13-F684S lig4	4.29e-05	30	B
Unstable	cdc13-F684S lig4	1.05e-05	30	A
Unstable	cdc13-F684S lig4	0	30	B
Unstable	cdc13-F684S pif1-m2	0.000881	30	B
Unstable	cdc13-F684S pif1-m2	0.000758	30	B
Unstable	cdc13-F684S pif1-m2	0.000711	30	A
Unstable	cdc13-F684S pif1-m2	0.00063	30	B
Unstable	cdc13-F684S pif1-m2	0.000601	30	B
Unstable	cdc13-F684S pif1-m2	0.000584	30	A
Unstable	cdc13-F684S pif1-m2	0.00052	30	B
Unstable	cdc13-F684S pif1-m2	0.00045	30	A
Unstable	cdc13-F684S pif1-m2	0.000439	30	B
Unstable	cdc13-F684S pif1-m2	0.000388	30	B
Unstable	cdc13-F684S pif1-m2	0.00035	30	A
Unstable	cdc13-F684S pif1-m2	0.000321	30	A
Unstable	cdc13-F684S pif1-m2	0.000288	30	A
Unstable	cdc13-F684S pif1-m2	0.000251	30	B
Unstable	cdc13-F684S pif1-m2	0.00023	30	A
Unstable	cdc13-F684S pif1-m2	0.0002	30	A
Unstable	cdc13-F684S pif1-m2	0.00019	30	B
Unstable	cdc13-F684S pif1-m2	0.00013	30	A
Unstable	cdc13-F684S pif1-m2	0.000101	30	B
Unstable	cdc13-F684S pif1-m2	9.92e-05	30	A
Unstable	cdc13-F684S pif1-m2	2.01e-05	30	A
Unstable	cdc13-F684S pif1-m2	2e-05	30	A
Unstable	cdc13-F684S pif1-m2	9.98e-06	30	B
Unstable	cdc13-F684S pif1-m2	9.94e-06	30	B
Unstable	cdc13-F684S pif1-m2 hrq1	0.0017	30	A
Unstable	cdc13-F684S pif1-m2 hrq1	0.000924	30	A
Unstable	cdc13-F684S pif1-m2 hrq1	0.000744	30	A
Unstable	cdc13-F684S pif1-m2 hrq1	0.000621	30	A
Unstable	cdc13-F684S pif1-m2 hrq1	0.000393	30	A
Unstable	cdc13-F684S pif1-m2 hrq1	0.000359	30	A
Unstable	cdc13-F684S pif1-m2 hrq1	0.000208	30	B
Unstable	cdc13-F684S pif1-m2 hrq1	0.000189	30	C
Unstable	cdc13-F684S pif1-m2 hrq1	0.00017	30	B
Unstable	cdc13-F684S pif1-m2 hrq1	0.00014	30	B
Unstable	cdc13-F684S pif1-m2 hrq1	9.01e-05	30	B
Unstable	cdc13-F684S pif1-m2 hrq1	8.93e-05	30	D
Unstable	cdc13-F684S pif1-m2 hrq1	8.01e-05	30	B
Unstable	cdc13-F684S pif1-m2 hrq1	7.1e-05	30	C
Unstable	cdc13-F684S pif1-m2 hrq1	6.98e-05	30	C
Unstable	cdc13-F684S pif1-m2 hrq1	6e-05	30	D
Unstable	cdc13-F684S pif1-m2 hrq1	5.95e-05	30	C
Unstable	cdc13-F684S pif1-m2 hrq1	5.86e-05	30	B
Unstable	cdc13-F684S pif1-m2 hrq1	4.06e-05	30	D
Unstable	cdc13-F684S pif1-m2 hrq1	4.01e-05	30	C
Unstable	cdc13-F684S pif1-m2 hrq1	3.97e-05	30	D
Unstable	cdc13-F684S pif1-m2 hrq1	3.02e-05	30	D
Unstable	cdc13-F684S pif1-m2 hrq1	3e-05	30	C
Unstable	cdc13-F684S pif1-m2 hrq1	2.99e-05	30	D
Unstable	cdc13-F684S rad17	0.0386	30	A
Unstable	cdc13-F684S rad17	0.0195	30	D
Unstable	cdc13-F684S rad17	0.0097	30	A
Unstable	cdc13-F684S rad17	0.00896	30	C
Unstable	cdc13-F684S rad17	0.00856	30	A
Unstable	cdc13-F684S rad17	0.00784	30	A
Unstable	cdc13-F684S rad17	0.00738	30	A
Unstable	cdc13-F684S rad17	0.00596	30	B
Unstable	cdc13-F684S rad17	0.00522	30	D
Unstable	cdc13-F684S rad17	0.005	30	C
Unstable	cdc13-F684S rad17	0.00344	30	B
Unstable	cdc13-F684S rad17	0.00248	30	B
Unstable	cdc13-F684S rad17	0.00198	30	B
Unstable	cdc13-F684S rad17	0.00188	30	C
Unstable	cdc13-F684S rad17	0.00166	30	C
Unstable	cdc13-F684S rad17	0.00141	30	D
Unstable	cdc13-F684S rad17	0.000136	30	A
Unstable	cdc13-F684S rad18	0.00444	30	A
Unstable	cdc13-F684S rad18	0.00276	30	B
Unstable	cdc13-F684S rad18	0.00252	30	B
Unstable	cdc13-F684S rad18	0.00243	30	B
Unstable	cdc13-F684S rad18	0.00238	30	B
Unstable	cdc13-F684S rad18	0.0023	30	B
Unstable	cdc13-F684S rad18	0.00215	30	A
Unstable	cdc13-F684S rad18	0.00214	30	A
Unstable	cdc13-F684S rad18	0.00179	30	A
Unstable	cdc13-F684S rad18	0.00154	30	B
Unstable	cdc13-F684S rad18	0.00138	30	A
Unstable	cdc13-F684S rad52	0.00877	30	A
Unstable	cdc13-F684S rad52	0.00839	30	B
Unstable	cdc13-F684S rad52	0.00615	30	A
Unstable	cdc13-F684S rad52	0.00431	30	B
Unstable	cdc13-F684S rad52	0.00357	30	B
Unstable	cdc13-F684S rad52	0.00334	30	A
Unstable	cdc13-F684S rad52	0.00312	30	B
Unstable	cdc13-F684S rad52	0.00305	30	B
Unstable	cdc13-F684S rad52	0.00225	30	A
Unstable	cdc13-F684S rad52	0.00213	30	A
Unstable	cdc13-F684S rad52	0.00174	30	A
Unstable	cdc13-F684S rad52	0.000595	30	B
Unstable	cdc13-F684S rad52	0.0004	30	A
Unstable	cdc13-F684S rad52	0.000344	30	A
Unstable	cdc13-F684S rad52	0.000339	30	A
Unstable	cdc13-F684S rad52	0.000167	30	B
Unstable	cdc13-F684S rad52	0.000122	30	B
Unstable	cdc13-F684S rad9	0.00887	30	A
Unstable	cdc13-F684S rad9	0.0066	30	A
Unstable	cdc13-F684S rad9	0.00613	30	A
Unstable	cdc13-F684S rad9	0.00599	30	A
Unstable	cdc13-F684S rad9	0.00593	30	A
Unstable	cdc13-F684S rad9	0.00547	30	A
Unstable	cdc13-F684S rad9	0.0053	30	A
Unstable	cdc13-F684S rad9	0.00501	30	A
Unstable	cdc13-F684S rad9	0.00397	30	A
Unstable	cdc13-F684S rad9	0.00393	30	A
Unstable	cdc13-F684S rad9	0.00339	30	A
Unstable	cdc13-F684S rad9	0.00322	30	A
Unstable	cdc13-F684S rad9	0.00315	30	A
Unstable	cdc13-F684S rad9	0.00283	30	A
Unstable	cdc13-F684S rad9	0.0028	30	A
Unstable	cdc13-F684S rad9	0.00247	30	A
Unstable	cdc13-F684S rad9	0.00242	30	A
Unstable	cdc13-F684S rad9	0.00241	30	A
Unstable	cdc13-F684S rad9	0.00231	30	A
Unstable	cdc13-F684S rad9	0.00185	30	A
Unstable	cdc13-F684S rad9	0.00185	30	A
Unstable	cdc13-F684S rad9	0.00177	30	A
Unstable	cdc13-F684S rad9	0.00145	30	A
Unstable	cdc13-F684S rad9	0.00144	30	A
Unstable	cdc13-F684S rad9	0.00036	30	A
Unstable	cdc13-F684S rad9	0.000309	30	A
Unstable	cdc13-F684S rad9	0.00016	30	A
Unstable	cdc13-F684S rrm3	0.00274	30	B
Unstable	cdc13-F684S rrm3	0.00215	30	B
Unstable	cdc13-F684S rrm3	0.00172	30	A
Unstable	cdc13-F684S rrm3	0.0016	30	C
Unstable	cdc13-F684S rrm3	0.0015	30	A
Unstable	cdc13-F684S rrm3	0.00145	30	C
Unstable	cdc13-F684S rrm3	0.00145	30	C
Unstable	cdc13-F684S rrm3	0.0014	30	C
Unstable	cdc13-F684S rrm3	0.00132	30	B
Unstable	cdc13-F684S rrm3	0.00124	30	C
Unstable	cdc13-F684S rrm3	0.0012	30	B
Unstable	cdc13-F684S rrm3	0.00117	30	A
Unstable	cdc13-F684S rrm3	0.00115	30	A
Unstable	cdc13-F684S rrm3	0.00115	30	C
Unstable	cdc13-F684S rrm3	0.00113	30	B
Unstable	cdc13-F684S rrm3	0.000899	30	C
Unstable	cdc13-F684S rrm3	0.000853	30	A
Unstable	cdc13-F684S rrm3	0.00078	30	B
Unstable	cdc13-F684S rrm3	0.000649	30	B
Unstable	cdc13-F684S rrm3	0.00057	30	A
Unstable	cdc13-F684S rrm3	0.000511	30	A
Unstable	cdc13-F684S rrm3	0.000511	30	B
Unstable	cdc13-F684S rrm3	0.000502	30	A
Unstable	cdc13-F684S rrm3	0.000431	30	A
Unstable	cdc13-F684S sae2	0.000582	30	A
Unstable	cdc13-F684S sae2	0.000421	30	B
Unstable	cdc13-F684S sae2	0.000417	30	A
Unstable	cdc13-F684S sae2	0.000417	30	A
Unstable	cdc13-F684S sae2	0.000403	30	B
Unstable	cdc13-F684S sae2	0.000372	30	A
Unstable	cdc13-F684S sae2	0.000322	30	B
Unstable	cdc13-F684S sae2	0.000272	30	A
Unstable	cdc13-F684S sae2	0.000258	30	B
Unstable	cdc13-F684S sae2	0.000248	30	A
Unstable	cdc13-F684S sae2	0.000218	30	B
Unstable	cdc13-F684S sae2	0.000208	30	B
Unstable	cdc13-F684S stn1-T223A,S250A	0.00799	30	B
Unstable	cdc13-F684S stn1-T223A,S250A	0.00754	30	A
Unstable	cdc13-F684S stn1-T223A,S250A	0.00668	30	A
Unstable	cdc13-F684S stn1-T223A,S250A	0.00611	30	A
Unstable	cdc13-F684S stn1-T223A,S250A	0.00605	30	A
Unstable	cdc13-F684S stn1-T223A,S250A	0.00385	30	B
Unstable	cdc13-F684S stn1-T223A,S250A	0.003	30	B
Unstable	cdc13-F684S tel1	0.00237	30	A
Unstable	cdc13-F684S tel1	0.00207	30	A
Unstable	cdc13-F684S tel1	0.00207	30	A
Unstable	cdc13-F684S tel1	0.00149	30	A
Unstable	cdc13-F684S tel1	0.00139	30	A
Unstable	cdc13-F684S tel1	0.00108	30	A
Unstable	cdc13-F684S xrs2	0.00984	30	A
Unstable	cdc13-F684S xrs2	0.00877	30	B
Unstable	cdc13-F684S xrs2	0.00647	30	A
Unstable	cdc13-F684S xrs2	0.00631	30	B
Unstable	cdc13-F684S xrs2	0.00605	30	A
Unstable	cdc13-F684S xrs2	0.00557	30	B
Unstable	cdc13-F684S xrs2	0.00547	30	B
Unstable	cdc13-F684S xrs2	0.00494	30	A
Unstable	cdc13-F684S xrs2	0.00351	30	A
Unstable	cdc13-F684S xrs2	0.00276	30	A
Unstable	cdc13-F684S xrs2	0.00246	30	B
Unstable	cdc15-2	0.000361	30	A
Unstable	cdc15-2	9.01e-05	30	A
Unstable	cdc15-2	6.98e-05	30	C
Unstable	cdc15-2	6.94e-05	30	C
Unstable	cdc15-2	6.01e-05	30	A
Unstable	cdc15-2	4.02e-05	30	B
Unstable	cdc15-2	3.99e-05	30	C
Unstable	cdc15-2	3.02e-05	30	B
Unstable	cdc15-2	3.01e-05	30	B
Unstable	cdc15-2	3.01e-05	30	C
Unstable	cdc15-2	3e-05	30	A
Unstable	cdc15-2	2e-05	30	B
Unstable	exo1	0.000218	30	L9
Unstable	exo1	0.00021	30	L9
Unstable	exo1	0.000206	30	L9
Unstable	exo1	0.00016	30	L9
Unstable	exo1	0.000129	30	L9
Unstable	exo1	8.17e-05	30	L9
Unstable	exo1	7.48e-05	30	L9
Unstable	exo1	5.51e-05	30	L9
Unstable	exo1	4.01e-05	30	L9
Unstable	exo1	1.5e-05	30	L9
Unstable	hrq1	5.48e-05	30	B
Unstable	hrq1	5e-05	30	A
Unstable	hrq1	4.98e-05	30	B
Unstable	hrq1	4.5e-05	30	B
Unstable	hrq1	4e-05	30	B
Unstable	hrq1	4e-05	30	B
Unstable	hrq1	3.5e-05	30	B
Unstable	hrq1	2.99e-05	30	A
Unstable	hrq1	2.5e-05	30	A
Unstable	hrq1	1.99e-05	30	A
Unstable	hrq1	1e-05	30	A
Unstable	hrq1	9.98e-06	30	A
Unstable	lig4	5.45635e-05	30	V29
Unstable	lig4	4.9781e-05	30	W29
Unstable	lig4	4.50721e-05	30	V29
Unstable	lig4	4.03226e-05	30	V29
Unstable	lig4	4.02901e-05	30	V29
Unstable	lig4	3.02541e-05	30	V29
Unstable	lig4	2.48905e-05	30	W29
Unstable	lig4	2.48016e-05	30	W29
Unstable	lig4	2.00723e-05	30	W29
Unstable	lig4	2.00321e-05	30	W29
Unstable	lig4	1.50966e-05	30	V29
Unstable	lig4	9.92063e-06	30	W29
Unstable	pif1-m2	0.000655	30	W7
Unstable	pif1-m2	0.000587	30	W7
Unstable	pif1-m2	0.000413	30	W7
Unstable	pif1-m2	0.00024	30	W7
Unstable	pif1-m2	0.000218	30	W7
Unstable	pif1-m2	0.000208	30	W7
Unstable	pif1-m2 hrq1	0.000962	30	A
Unstable	pif1-m2 hrq1	0.000841	30	A
Unstable	pif1-m2 hrq1	0.000841	30	B
Unstable	pif1-m2 hrq1	0.00084	30	B
Unstable	pif1-m2 hrq1	0.000631	30	A
Unstable	pif1-m2 hrq1	0.00062	30	A
Unstable	pif1-m2 hrq1	0.000564	30	B
Unstable	pif1-m2 hrq1	0.00056	30	B
Unstable	pif1-m2 hrq1	0.000532	30	B
Unstable	pif1-m2 hrq1	0.00051	30	A
Unstable	pif1-m2 hrq1	0.00026	30	B
Unstable	rad17	0.0185	30	TY216
Unstable	rad17	0.0145	30	TY216
Unstable	rad17	0.0103	30	TY216
Unstable	rad17	0.00976	30	TY216
Unstable	rad17	0.00906	30	TY216
Unstable	rad17	0.00887	30	TY216
Unstable	rad17	0.00673	30	TY216
Unstable	rad17	0.00634	30	TY216
Unstable	rad17	0.00628	30	TY216
Unstable	rad17	0.00456	30	TY216
Unstable	rad18	0.00223	30	TY440
Unstable	rad18	0.00221	30	TY440
Unstable	rad18	0.00202	30	TY440
Unstable	rad18	0.00201	30	TY440
Unstable	rad18	0.00066	30	TY440
Unstable	rad18	0.0002	30	TY440
Unstable	rad52	0.00023	30	P3
Unstable	rad52	0.000196	30	P3
Unstable	rad52	0.000168	30	P3
Unstable	rad52	0.000142	30	P3
Unstable	rad52	0.000142	30	P3
Unstable	rad52	0.000135	30	P3
Unstable	rad9	0.00245	30	TY206
Unstable	rad9	0.00218	30	TY206
Unstable	rad9	0.00128	30	TY206
Unstable	rad9	0.00117	30	TY206
Unstable	rad9	0.000956	30	TY206
Unstable	rad9	0.000768	30	TY206
Unstable	rad9	0.000722	30	TY206
Unstable	rad9	0.000715	30	TY206
Unstable	rad9	0.000671	30	TY206
Unstable	rad9	0.000655	30	TY206
Unstable	rad9	0.000558	30	TY206
Unstable	rad9	0.000547	30	TY206
Unstable	rad9	0.000528	30	TY206
Unstable	rad9	0.000491	30	TY206
Unstable	rad9	0.000471	30	TY206
Unstable	rad9	0.000453	30	TY206
Unstable	rad9	0.000403	30	TY206
Unstable	rad9	0.000381	30	TY206
Unstable	rad9	0.000378	30	TY206
Unstable	rad9	0.000363	30	TY206
Unstable	rad9	0.000362	30	TY206
Unstable	rad9	0.000334	30	TY206
Unstable	rad9	0.000258	30	TY206
Unstable	rad9	0.000238	30	TY206
Unstable	rrm3	0.0001	30	TY204
Unstable	rrm3	9.92e-05	30	TY204
Unstable	rrm3	5.96e-05	30	TY204
Unstable	rrm3	4.96e-05	30	TY204
Unstable	sae2	0.000124	30	H21
Unstable	sae2	8.68e-05	30	H21
Unstable	sae2	8e-05	30	H21
Unstable	sae2	6.68e-05	30	H21
Unstable	sae2	5.68e-05	30	H21
Unstable	sae2	5.01e-05	30	H21
Unstable	stn1-T223A,S250A	5.04e-05	30	A
Unstable	stn1-T223A,S250A	5e-05	30	A
Unstable	stn1-T223A,S250A	5e-05	30	B
Unstable	stn1-T223A,S250A	4.97e-05	30	C
Unstable	stn1-T223A,S250A	4.01e-05	30	B
Unstable	stn1-T223A,S250A	4.01e-05	30	C
Unstable	stn1-T223A,S250A	3.97e-05	30	B
Unstable	stn1-T223A,S250A	3.97e-05	30	C
Unstable	stn1-T223A,S250A	2.99e-05	30	A
Unstable	stn1-T223A,S250A	2.98e-05	30	B
Unstable	stn1-T223A,S250A	2.98e-05	30	C
Unstable	stn1-T223A,S250A	2.02e-05	30	A
Unstable	stn1-T223A,S250A	2.01e-05	30	C
Unstable	stn1-T223A,S250A	2e-05	30	B
Unstable	stn1-T223A,S250A	2e-05	30	C
Unstable	stn1-T223A,S250A	1.99e-05	30	A
Unstable	stn1-T223A,S250A	1.98e-05	30	A
Unstable	stn1-T223A,S250A	0	30	B
Unstable	tel1	0.000931	30	C27
Unstable	tel1	0.000681	30	C27
Unstable	tel1	0.000642	30	C27
Unstable	tel1	0.000558	30	C27
Unstable	tel1	0.000433	30	C27
Unstable	tel1	0.00013	30	C27
Unstable	WT	0.00011	30	TY200
Unstable	WT	0.0001	30	TY200
Unstable	WT	9.02e-05	30	TY200
Unstable	WT	7.2e-05	30	TY200
Unstable	WT	6.81e-05	30	TY200
Unstable	WT	5.46e-05	30	TY200
Unstable	WT	4.93e-05	30	TY200
Unstable	WT	4.26e-05	30	TY200
Unstable	WT	4.01e-05	30	TY200
Unstable	WT	4.01e-05	30	TY200
Unstable	WT	3.26e-05	30	TY200
Unstable	WT	3.02e-05	30	TY200
Unstable	WT	2.99e-05	30	TY200
Unstable	WT	2.88e-05	30	TY200
Unstable	WT	2.75e-05	30	TY200
Unstable	WT	2.5e-05	30	TY200
Unstable	WT	2.2e-05	30	TY200
Unstable	WT	2e-05	30	TY200
Unstable	WT	1.6e-05	30	TY200
Unstable	WT	1.25e-05	30	TY200
Unstable	WT	1e-05	30	TY200
Unstable	WT	0	30	TY200
Unstable	WT	0	30	TY200
Unstable	WT	0	30	TY200
Unstable	WT	0	30	TY200
Unstable	WT	0	30	TY200
Unstable	xrs2	0.0111	30	A
Unstable	xrs2	0.00654	30	A
Unstable	xrs2	0.00553	30	A
Unstable	xrs2	0.00351	30	A
Unstable	xrs2	0.00174	30	A
Unstable	xrs2	0.00148	30	A
Allelic	cdc13-F684S	0.000213	30	B
Allelic	cdc13-F684S	0.000213	30	B
Allelic	cdc13-F684S	0.000399	30	B
Allelic	cdc13-F684S	0.000129	30	B
Allelic	cdc13-F684S	0.0002	30	B
Allelic	cdc13-F684S	0.000149	30	B
Unstable	cdc13-F684S	0.00126	30	B
Unstable	cdc13-F684S	0.000771	30	B
Unstable	cdc13-F684S	0.00287	30	B
Unstable	cdc13-F684S	0.00231	30	B
Unstable	cdc13-F684S	0.000881	30	B
Unstable	cdc13-F684S	0.0013	30	B
Allelic	cdc13-F684S	0.00012	25	B
Allelic	cdc13-F684S	4e-05	25	B
Allelic	cdc13-F684S	7.97e-05	25	B
Allelic	cdc13-F684S	0.000169	25	B
Allelic	cdc13-F684S	3e-05	25	B
Allelic	cdc13-F684S	0.00014	25	B
Unstable	cdc13-F684S	2e-05	25	B
Unstable	cdc13-F684S	4e-05	25	B
Unstable	cdc13-F684S	5.98e-05	25	B
Unstable	cdc13-F684S	6.98e-05	25	B
Unstable	cdc13-F684S	6.99e-05	25	B
Unstable	cdc13-F684S	6.99e-05	25	B
Allelic	cdc13-F684S stn1-T223A,S250A	0.000581	30	A
Allelic	cdc13-F684S stn1-T223A,S250A	0.000298	30	A
Allelic	cdc13-F684S stn1-T223A,S250A	0.000337	30	A
Allelic	cdc13-F684S stn1-T223A,S250A	0.000397	30	A
Allelic	cdc13-F684S stn1-T223A,S250A	0.000604	30	A
Allelic	cdc13-F684S stn1-T223A,S250A	0.000159	30	B
Allelic	cdc13-F684S stn1-T223A,S250A	0.000119	30	B
Allelic	cdc13-F684S stn1-T223A,S250A	0.000119	30	B
Allelic	cdc13-F684S stn1-T223A,S250A	0.0001	30	B
Allelic	cdc13-F684S stn1-T223A,S250A	0.000179	30	B
Allelic	cdc13-F684S stn1-T223A,S250A	0.000219	30	B
Unstable	cdc13-F684S stn1-T223A,S250A	0.00208	30	A
Unstable	cdc13-F684S stn1-T223A,S250A	0.00147	30	A
Unstable	cdc13-F684S stn1-T223A,S250A	0.00274	30	A
Unstable	cdc13-F684S stn1-T223A,S250A	0.0028	30	A
Unstable	cdc13-F684S stn1-T223A,S250A	0.00431	30	A
Unstable	cdc13-F684S stn1-T223A,S250A	0.00143	30	B
Unstable	cdc13-F684S stn1-T223A,S250A	0.000913	30	B
Unstable	cdc13-F684S stn1-T223A,S250A	0.00133	30	B
Unstable	cdc13-F684S stn1-T223A,S250A	0.00126	30	B
Unstable	cdc13-F684S stn1-T223A,S250A	0.00105	30	B
Unstable	cdc13-F684S stn1-T223A,S250A	0.00152	30	B
Allelic	cdc13-F684S stn1-T223A,S250A	8.09e-05	25	A
Allelic	cdc13-F684S stn1-T223A,S250A	0.000226	25	A
Allelic	cdc13-F684S stn1-T223A,S250A	8.68e-05	25	A
Allelic	cdc13-F684S stn1-T223A,S250A	9.92e-05	25	A
Allelic	cdc13-F684S stn1-T223A,S250A	0.000133	25	A
Allelic	cdc13-F684S stn1-T223A,S250A	0.000154	25	A
Allelic	cdc13-F684S stn1-T223A,S250A	0.000134	25	B
Allelic	cdc13-F684S stn1-T223A,S250A	4.66e-05	25	B
Allelic	cdc13-F684S stn1-T223A,S250A	0.000356	25	B
Allelic	cdc13-F684S stn1-T223A,S250A	0.000165	25	B
Allelic	cdc13-F684S stn1-T223A,S250A	0.000114	25	B
Allelic	cdc13-F684S stn1-T223A,S250A	5.95e-05	25	B
Unstable	cdc13-F684S stn1-T223A,S250A	5.39e-05	25	A
Unstable	cdc13-F684S stn1-T223A,S250A	7.31e-05	25	A
Unstable	cdc13-F684S stn1-T223A,S250A	8.01e-05	25	A
Unstable	cdc13-F684S stn1-T223A,S250A	8.6e-05	25	A
Unstable	cdc13-F684S stn1-T223A,S250A	3.32e-05	25	A
Unstable	cdc13-F684S stn1-T223A,S250A	9.35e-05	25	A
Unstable	cdc13-F684S stn1-T223A,S250A	5.37e-05	25	B
Unstable	cdc13-F684S stn1-T223A,S250A	6e-05	25	B
Unstable	cdc13-F684S stn1-T223A,S250A	6.04e-05	25	B
Unstable	cdc13-F684S stn1-T223A,S250A	0.000132	25	B
Unstable	cdc13-F684S stn1-T223A,S250A	8.02e-05	25	B
Unstable	cdc13-F684S stn1-T223A,S250A	9.25e-05	25	B
Loss	cdc13-F684S stn1-T223A,S250A	0.00170272	30	A
Loss	cdc13-F684S stn1-T223A,S250A	0.00120773	30	A
Loss	cdc13-F684S stn1-T223A,S250A	0.00090036	30	A
Loss	cdc13-F684S stn1-T223A,S250A	0.000601926	30	A
Loss	cdc13-F684S stn1-T223A,S250A	0.000598325	30	A
Loss	cdc13-F684S stn1-T223A,S250A	0.00140449	30	B
Loss	cdc13-F684S stn1-T223A,S250A	0.00100604	30	B
Loss	cdc13-F684S stn1-T223A,S250A	0.00140902	30	B
Loss	cdc13-F684S stn1-T223A,S250A	0.0018	30	B
Loss	cdc13-F684S stn1-T223A,S250A	0.00158983	30	B
Loss	cdc13-F684S stn1-T223A,S250A	0.0020933	30	B
Loss	cdc13-F684S stn1-T223A,S250A	0.000566038	25	A
Loss	cdc13-F684S stn1-T223A,S250A	0.00061553	25	A
Loss	cdc13-F684S stn1-T223A,S250A	0.00104167	25	A
Loss	cdc13-F684S stn1-T223A,S250A	0.0012963	25	A
Loss	cdc13-F684S stn1-T223A,S250A	0.000478927	25	A
Loss	cdc13-F684S stn1-T223A,S250A	0.00833333	25	A
Loss	cdc13-F684S stn1-T223A,S250A	0.000516917	25	B
Loss	cdc13-F684S stn1-T223A,S250A	0.00275187	25	B
Loss	cdc13-F684S stn1-T223A,S250A	0.00986842	25	B
Loss	cdc13-F684S stn1-T223A,S250A	0.000462963	25	B
Loss	cdc13-F684S stn1-T223A,S250A	0.00861345	25	B
Loss	cdc13-F684S stn1-T223A,S250A	0.00108902	25	B
Unstable	rfa1-t33	0.00182976	30	A
Unstable	rfa1-t33	0.00155514	30	A
Unstable	rfa1-t33	0.00433125	30	A
Unstable	rfa1-t33	0.00214844	30	A
Unstable	rfa1-t33	0.0032584	30	A
Unstable	rfa1-t33	0.00257198	30	A
Unstable	rfa1-t33	0.00223388	30	B
Unstable	rfa1-t33	0.00478548	30	B
Unstable	rfa1-t33	0.00263571	30	B
Unstable	rfa1-t33	0.00315	30	B
Unstable	rfa1-t33	0.00294808	30	B
Unstable	rfa1-t33	0.00261944	30	B
Allelic	rfa1-t33	0.000252381	30	A
Allelic	rfa1-t33	0.000358879	30	A
Allelic	rfa1-t33	0.000196875	30	A
Allelic	rfa1-t33	0.000325521	30	A
Allelic	rfa1-t33	0.000277311	30	A
Allelic	rfa1-t33	6.59483e-05	30	A
Allelic	rfa1-t33	0.000197107	30	B
Allelic	rfa1-t33	0.00145645	30	B
Allelic	rfa1-t33	0.000192857	30	B
Allelic	rfa1-t33	0.00021	30	B
Allelic	rfa1-t33	0	30	B
Allelic	rfa1-t33	6.38889e-05	30	B
Loss	rfa1-t33	0.0151429	30	A
Loss	rfa1-t33	0.0173458	30	A
Loss	rfa1-t33	0.0118125	30	A
Loss	rfa1-t33	0.00846354	30	A
Loss	rfa1-t33	0.0145588	30	A
Loss	rfa1-t33	0.0112112	30	A
Loss	rfa1-t33	0.0111694	30	B
Loss	rfa1-t33	0.0173387	30	B
Loss	rfa1-t33	0.0147857	30	B
Loss	rfa1-t33	0.0196	30	B
Loss	rfa1-t33	0.0112308	30	B
Loss	rfa1-t33	0.0108611	30	B
Unstable	rfa1-t33	0.00018455	25	A
Unstable	rfa1-t33	0.000632727	25	A
Unstable	rfa1-t33	0.00040155	25	A
Unstable	rfa1-t33	0.000331788	25	A
Unstable	rfa1-t33	0.000666481	25	A
Unstable	rfa1-t33	0.000220511	25	A
Allelic	rfa1-t33	4.61376e-05	25	A
Allelic	rfa1-t33	6.54545e-05	25	A
Allelic	rfa1-t33	5.42636e-05	25	A
Allelic	rfa1-t33	8.84768e-05	25	A
Allelic	rfa1-t33	4.37037e-05	25	A
Allelic	rfa1-t33	3.48175e-05	25	A
Loss	rfa1-t33	0.00173016	25	A
Loss	rfa1-t33	0.00152727	25	A
Loss	rfa1-t33	0.00260465	25	A
Loss	rfa1-t33	0.0028755	25	A
Loss	rfa1-t33	0.00174815	25	A
Loss	rfa1-t33	0.00127664	25	A
Unstable	cdc13-F684S rfa1-t33	0.00272122	30	A
Unstable	cdc13-F684S rfa1-t33	0.00270918	30	A
Unstable	cdc13-F684S rfa1-t33	0.00181457	30	A
Unstable	cdc13-F684S rfa1-t33	0.00360558	30	A
Unstable	cdc13-F684S rfa1-t33	0.00220945	30	A
Unstable	cdc13-F684S rfa1-t33	0.00262539	30	A
Unstable	cdc13-F684S rfa1-t33	0.00276735	30	B
Unstable	cdc13-F684S rfa1-t33	0.00278981	30	B
Unstable	cdc13-F684S rfa1-t33	0.00245635	30	B
Unstable	cdc13-F684S rfa1-t33	0.00201937	30	B
Unstable	cdc13-F684S rfa1-t33	0.00209391	30	B
Unstable	cdc13-F684S rfa1-t33	0.00270848	30	B
Allelic	cdc13-F684S rfa1-t33	9.63265e-05	30	A
Allelic	cdc13-F684S rfa1-t33	4.75294e-05	30	A
Allelic	cdc13-F684S rfa1-t33	0.000212093	30	A
Allelic	cdc13-F684S rfa1-t33	0.000106047	30	A
Allelic	cdc13-F684S rfa1-t33	0.000180364	30	A
Allelic	cdc13-F684S rfa1-t33	9.46087e-05	30	A
Allelic	cdc13-F684S rfa1-t33	7.34694e-05	30	B
Allelic	cdc13-F684S rfa1-t33	9.7037e-05	30	B
Allelic	cdc13-F684S rfa1-t33	0.000137739	30	B
Allelic	cdc13-F684S rfa1-t33	9.17895e-05	30	B
Allelic	cdc13-F684S rfa1-t33	0.000146087	30	B
Allelic	cdc13-F684S rfa1-t33	0.000124242	30	B
Loss	cdc13-F684S rfa1-t33	0.0108367	30	A
Loss	cdc13-F684S rfa1-t33	0.00570353	30	A
Loss	cdc13-F684S rfa1-t33	0.00824806	30	A
Loss	cdc13-F684S rfa1-t33	0.00848372	30	A
Loss	cdc13-F684S rfa1-t33	0.00293091	30	A
Loss	cdc13-F684S rfa1-t33	0.00685913	30	A
Loss	cdc13-F684S rfa1-t33	0.00881633	30	B
Loss	cdc13-F684S rfa1-t33	0.0121296	30	B
Loss	cdc13-F684S rfa1-t33	0.0117078	30	B
Loss	cdc13-F684S rfa1-t33	0.0107853	30	B
Loss	cdc13-F684S rfa1-t33	0.00681739	30	B
Loss	cdc13-F684S rfa1-t33	0.00944242	30	B
Unstable	cdc13-F684S	9.96226e-05	25	B
Unstable	cdc13-F684S	7.5283e-05	25	B
Unstable	cdc13-F684S	5.53922e-05	25	B
Unstable	cdc13-F684S	5.70093e-05	25	B
Unstable	cdc13-F684S	0.000112621	25	B
Unstable	cdc13-F684S	3.35135e-05	25	B
Allelic	cdc13-F684S	5.53459e-05	25	B
Allelic	cdc13-F684S	8.60377e-05	25	B
Allelic	cdc13-F684S	6.64706e-05	25	B
Allelic	cdc13-F684S	5.70093e-05	25	B
Allelic	cdc13-F684S	0.000123883	25	B
Allelic	cdc13-F684S	8.93694e-05	25	B
Loss	cdc13-F684S	0.000885535	25	B
Loss	cdc13-F684S	0.000430189	25	B
Loss	cdc13-F684S	0.000110784	25	B
Loss	cdc13-F684S	0.00216636	25	B
Loss	cdc13-F684S	0.00101359	25	B
Loss	cdc13-F684S	0.000781982	25	B
Unstable	rfa1-t33 sae2	0.00132274	30	A
Unstable	rfa1-t33 sae2	0.00120148	30	A
Unstable	rfa1-t33 sae2	0.00113634	30	A
Unstable	rfa1-t33 sae2	0.00121562	30	A
Unstable	rfa1-t33 sae2	0.001408	30	A
Unstable	rfa1-t33 sae2	0.00141087	30	A
Unstable	rfa1-t33 sae2	0.00125365	30	B
Unstable	rfa1-t33 sae2	0.00145882	30	B
Unstable	rfa1-t33 sae2	0.00131009	30	B
Unstable	rfa1-t33 sae2	0.00169443	30	B
Unstable	rfa1-t33 sae2	0.00124043	30	B
Unstable	rfa1-t33 sae2	0.00133506	30	B
Allelic	rfa1-t33 sae2	6.42105e-05	30	A
Allelic	rfa1-t33 sae2	3.71591e-05	30	A
Allelic	rfa1-t33 sae2	2.55357e-05	30	A
Allelic	rfa1-t33 sae2	2.38356e-05	30	A
Allelic	rfa1-t33 sae2	3.77143e-05	30	A
Allelic	rfa1-t33 sae2	1.28261e-05	30	A
Allelic	rfa1-t33 sae2	5.22353e-05	30	B
Allelic	rfa1-t33 sae2	2.43137e-05	30	B
Allelic	rfa1-t33 sae2	9.98165e-05	30	B
Allelic	rfa1-t33 sae2	6.22951e-05	30	B
Allelic	rfa1-t33 sae2	8.43011e-05	30	B
Allelic	rfa1-t33 sae2	3.96552e-05	30	B
Loss	rfa1-t33 sae2	0.0155389	30	A
Loss	rfa1-t33 sae2	0.00941364	30	A
Loss	rfa1-t33 sae2	0.00574554	30	A
Loss	rfa1-t33 sae2	0.00798493	30	A
Loss	rfa1-t33 sae2	0.0106857	30	A
Loss	rfa1-t33 sae2	0.0105174	30	A
Loss	rfa1-t33 sae2	0.0104471	30	B
Loss	rfa1-t33 sae2	0.00887451	30	B
Loss	rfa1-t33 sae2	0.0084844	30	B
Loss	rfa1-t33 sae2	0.0076	30	B
Loss	rfa1-t33 sae2	0.00590108	30	B
Loss	rfa1-t33 sae2	0.010046	30	B
Unstable	WT	5.28846e-05	30	TY200
Unstable	WT	3.20168e-05	30	TY200
Unstable	WT	3.18103e-05	30	TY200
Unstable	WT	2.05333e-05	30	TY200
Unstable	WT	4.16529e-05	30	TY200
Unstable	WT	5.35156e-05	30	TY200
Allelic	WT	0.0001375	30	TY200
Allelic	WT	7.47059e-05	30	TY200
Allelic	WT	7.42241e-05	30	TY200
Allelic	WT	0.000102667	30	TY200
Allelic	WT	0.000124959	30	TY200
Allelic	WT	5.35156e-05	30	TY200
Loss	WT	0.000423077	30	TY200
Loss	WT	0.00309496	30	TY200
Loss	WT	0.000212069	30	TY200
Loss	WT	0	30	TY200
Loss	WT	0.000208264	30	TY200
Loss	WT	0.000749219	30	TY200
Unstable	WT	9.1875e-05	25	TY200
Unstable	WT	0.000188437	25	TY200
Unstable	WT	0.000198261	25	TY200
Allelic	WT	5.10417e-05	25	TY200
Allelic	WT	0.000209375	25	TY200
[truncated: 40 more rows]

## Sheet: lineage
Strain	Type	Genotype	Frequency	Temp
WT	Unstable	E0	0.19	30
WT	Unstable	E1	0.16	30
WT	Unstable	E2	0.61	30
WT	Unstable	E3	0.05	30
WT	Unstable	E4	0	30
WT	Unstable	% relic	0.57	30
WT	Unstable	% loss	0.43	30
WT	Allelic	E0	0.43	30
WT	Allelic	E1	0.04	30
WT	Allelic	E2	0.46	30
WT	Allelic	E3	0.01	30
WT	Allelic	E4	0.06	30
WT	Allelic	% relic	1	30
WT	Allelic	% loss	0	30
WT	Unstable	E0	0.74	30
WT	Unstable	E1	0.22	30
WT	Unstable	E2	0.05	30
WT	Unstable	E3	0	30
WT	Unstable	E4	0	30
WT	Unstable	% relic	0.72	30
WT	Unstable	% loss	0.28	30
WT	Allelic	E0	0.9	30
WT	Allelic	E1	0.09	30
WT	Allelic	E2	0.01	30
WT	Allelic	E3	0	30
WT	Allelic	E4	0	30
WT	Allelic	% relic	1	30
WT	Allelic	% loss	0	30
cdc13-F684S	Unstable	E0	0.66	30
cdc13-F684S	Unstable	E1	0.18	30
cdc13-F684S	Unstable	E2	0.15	30
cdc13-F684S	Unstable	E3	0.01	30
cdc13-F684S	Unstable	E4	0	30
cdc13-F684S	Unstable	% relic	0.42	30
cdc13-F684S	Unstable	% loss	0.58	30
cdc13-F684S	Allelic	E0	0.97	30
cdc13-F684S	Allelic	E1	0.03	30
cdc13-F684S	Allelic	E2	0	30
cdc13-F684S	Allelic	E3	0	30
cdc13-F684S	Allelic	E4	0	30
cdc13-F684S	Allelic	% relic	1	30
cdc13-F684S	Allelic	% loss	0	30
cdc13-F684S	Unstable	E0	0.8	30
cdc13-F684S	Unstable	E1	0.17	30
cdc13-F684S	Unstable	E2	0.02	30
cdc13-F684S	Unstable	E3	0.01	30
cdc13-F684S	Unstable	E4	0	30
cdc13-F684S	Unstable	% relic	0.53	30
cdc13-F684S	Unstable	% loss	0.47	30
cdc13-F684S	Allelic	E0	0.48	30
cdc13-F684S	Allelic	E1	0.13	30
cdc13-F684S	Allelic	E2	0.29	30
cdc13-F684S	Allelic	E3	0.1	30
cdc13-F684S	Allelic	E4	0	30
cdc13-F684S	Allelic	% relic	1	30
cdc13-F684S	Allelic	% loss	0	30
WT	Unstable	E0	0.35	30
WT	Unstable	E1	0.17	30
WT	Unstable	E2	0.42	30
WT	Unstable	E3	0.06	30
WT	Unstable	E4	0.01	30
WT	Unstable	% relic	0.82	30
WT	Unstable	% loss	0.18	30
WT	Allelic	E0	0.74	30
WT	Allelic	E1	0.06	30
WT	Allelic	E2	0.15	30
WT	Allelic	E3	0.05	30
WT	Allelic	E4	0	30
WT	Allelic	% relic	0.99	30
WT	Allelic	% loss	0.01	30
cdc13-F684S	Unstable	E0	0.72	30
cdc13-F684S	Unstable	E1	0.19	30
cdc13-F684S	Unstable	E2	0.07	30
cdc13-F684S	Unstable	E3	0.01	30
cdc13-F684S	Unstable	E4	0.01	30
cdc13-F684S	Unstable	% relic	0.53	30
cdc13-F684S	Unstable	% loss	0.47	30
cdc13-F684S	Allelic	E0	0.9	30
cdc13-F684S	Allelic	E1	0	30
cdc13-F684S	Allelic	E2	0.02	30
cdc13-F684S	Allelic	E3	0.07	30
cdc13-F684S	Allelic	E4	0	30
cdc13-F684S	Allelic	% relic	1	30
cdc13-F684S	Allelic	% loss	0	30
cdc13-F684S	Unstable	E0	0.47	30
cdc13-F684S	Unstable	E1	0.23	30
cdc13-F684S	Unstable	E2	0.26	30
cdc13-F684S	Unstable	E3	0.04	30
cdc13-F684S	Unstable	E4	0	30
cdc13-F684S	Unstable	% relic	0.37	30
cdc13-F684S	Unstable	% loss	0.63	30
cdc13-F684S	Allelic	E0	0.88	30
cdc13-F684S	Allelic	E1	0.04	30
cdc13-F684S	Allelic	E2	0.08	30
cdc13-F684S	Allelic	E3	0	30
cdc13-F684S	Allelic	E4	0	30
cdc13-F684S	Allelic	% relic	1	30
cdc13-F684S	Allelic	% loss	0	30
Random	Allelic	E0	0.4027	30
Random	Allelic	E1	0.202935	30
Random	Allelic	E2	0.287249	30
Random	Allelic	E3	0.0634134	30
Random	Allelic	E4	0.0437029	30
Random	Unstable	E0	0.4027	30
Random	Unstable	E1	0.202935	30
Random	Unstable	E2	0.287249	30
Random	Unstable	E3	0.0634134	30
Random	Unstable	E4	0.0437029	30
rfa1-t33	Unstable	E0	0.0271739	30
rfa1-t33	Unstable	E1	0.0923913	30
rfa1-t33	Unstable	E2	0.793478	30
rfa1-t33	Unstable	E3	0.00543478	30
rfa1-t33	Unstable	E4	0.0815217	30
rfa1-t33	Unstable	% relic	0.968421	30
rfa1-t33	Unstable	% loss	0.0315789	30
rfa1-t33	Unstable	E0	0.0441989	30
rfa1-t33	Unstable	E1	0.0773481	30
rfa1-t33	Unstable	E2	0.767956	30
rfa1-t33	Unstable	E3	0.0276243	30
rfa1-t33	Unstable	E4	0.0828729	30
rfa1-t33	Unstable	% relic	0.928205	30
rfa1-t33	Unstable	% loss	0.0717949	30
rfa1-t33	Allelic	E0	0.536313	30
rfa1-t33	Allelic	E1	0.0782123	30
rfa1-t33	Allelic	E2	0.374302	30
rfa1-t33	Allelic	E3	0	30
rfa1-t33	Allelic	E4	0	30
rfa1-t33	Allelic	% relic	0.98895	30
rfa1-t33	Allelic	% loss	0.0110497	30
rfa1-t33	Allelic	E0	0.705882	30
rfa1-t33	Allelic	E1	0.0160428	30
rfa1-t33	Allelic	E2	0.251337	30
rfa1-t33	Allelic	E3	0.00534759	30
rfa1-t33	Allelic	E4	0.0213904	30
rfa1-t33	Allelic	% relic	0.984211	30
rfa1-t33	Allelic	% loss	0.0157895	30
rfa1-t33	Unstable	E0	0.0487805	30
rfa1-t33	Unstable	E1	0.128049	30
rfa1-t33	Unstable	E2	0.79878	30
rfa1-t33	Unstable	E3	0.0121951	30
rfa1-t33	Unstable	E4	0.0121951	30
rfa1-t33	Unstable	% relic	1	30
rfa1-t33	Unstable	% loss	0	30
rfa1-t33	Unstable	E0	0.0458015	30
rfa1-t33	Unstable	E1	0.114504	30
rfa1-t33	Unstable	E2	0.801527	30
rfa1-t33	Unstable	E3	0.0229008	30
rfa1-t33	Unstable	E4	0.0152672	30
rfa1-t33	Unstable	% relic	0.977612	30
rfa1-t33	Unstable	% loss	0.0223881	30
rfa1-t33	Allelic	E0	0.892655	30
rfa1-t33	Allelic	E1	0	30
rfa1-t33	Allelic	E2	0.107345	30
rfa1-t33	Allelic	E3	0	30
rfa1-t33	Allelic	E4	0	30
rfa1-t33	Allelic	% relic	1	30
rfa1-t33	Allelic	% loss	0	30
rfa1-t33	Allelic	E0	0.902597	30
rfa1-t33	Allelic	E1	0.025974	30
rfa1-t33	Allelic	E2	0.0649351	30
rfa1-t33	Allelic	E3	0	30
rfa1-t33	Allelic	E4	0.00649351	30
rfa1-t33	Allelic	% relic	1	30
rfa1-t33	Allelic	% loss	0	30

## Sheet: internal TG instability
Type	Background	Strain	Frequency	Temp
Allelic	cdc13-F684S	E1 Telo US	0.00017	30
Allelic	cdc13-F684S	E1 Telo US	0.00026	30
Allelic	cdc13-F684S	E1 Telo US	0.00027	30
Allelic	cdc13-F684S	E1 Telo US	5.98e-05	30
Allelic	cdc13-F684S	E1 Telo US	0.000391	30
Allelic	cdc13-F684S	E1 Telo US	0.000351	30
Allelic	cdc13-F684S	E1 Telo US	0.000362	30
Allelic	cdc13-F684S	E1 Telo US	0.000171	30
Allelic	cdc13-F684S	E1 Telo US	0.000141	30
Allelic	cdc13-F684S	E1 Telo US	0.000159	30
Allelic	cdc13-F684S	E1 Telo US	0.000161	30
Allelic	cdc13-F684S	E1 Telo US	0.000409	30
Unstable	cdc13-F684S	E1 Telo US	0.00165	30
Unstable	cdc13-F684S	E1 Telo US	0.00341	30
Unstable	cdc13-F684S	E1 Telo US	0.00347	30
Unstable	cdc13-F684S	E1 Telo US	0.000578	30
Unstable	cdc13-F684S	E1 Telo US	0.00191	30
Unstable	cdc13-F684S	E1 Telo US	0.00186	30
Unstable	cdc13-F684S	E1 Telo US	0.0021	30
Unstable	cdc13-F684S	E1 Telo US	0.000805	30
Unstable	cdc13-F684S	E1 Telo US	0.00105	30
Unstable	cdc13-F684S	E1 Telo US	0.00123	30
Unstable	cdc13-F684S	E1 Telo US	0.000472	30
Unstable	cdc13-F684S	E1 Telo US	0.00199	30
Loss	cdc13-F684S	E1 Telo US	0.00125	30
Loss	cdc13-F684S	E1 Telo US	0.00228	30
Loss	cdc13-F684S	E1 Telo US	0.00179	30
Loss	cdc13-F684S	E1 Telo US	0.000758	30
Loss	cdc13-F684S	E1 Telo US	0.00154	30
Loss	cdc13-F684S	E1 Telo US	0.00144	30
Loss	cdc13-F684S	E1 Telo US	0.00179	30
Loss	cdc13-F684S	E1 Telo US	0.000893	30
Loss	cdc13-F684S	E1 Telo US	0.00109	30
Loss	cdc13-F684S	E1 Telo US	0.00116	30
Loss	cdc13-F684S	E1 Telo US	0.000426	30
Loss	cdc13-F684S	E1 Telo US	0.00145	30
Allelic	cdc13-F684S	E1 Telo US rev	5.04e-05	30
Allelic	cdc13-F684S	E1 Telo US rev	0.00017	30
Allelic	cdc13-F684S	E1 Telo US rev	0.000201	30
Allelic	cdc13-F684S	E1 Telo US rev	7.97e-05	30
Allelic	cdc13-F684S	E1 Telo US rev	0.00018	30
Allelic	cdc13-F684S	E1 Telo US rev	0.000228	30
Allelic	cdc13-F684S	E1 Telo US rev	0.000191	30
Allelic	cdc13-F684S	E1 Telo US rev	0.000111	30
Allelic	cdc13-F684S	E1 Telo US rev	0.000337	30
Allelic	cdc13-F684S	E1 Telo US rev	5.02e-05	30
Allelic	cdc13-F684S	E1 Telo US rev	0.000169	30
Allelic	cdc13-F684S	E1 Telo US rev	4.99e-05	30
Unstable	cdc13-F684S	E1 Telo US rev	0.000786	30
Unstable	cdc13-F684S	E1 Telo US rev	0.00156	30
Unstable	cdc13-F684S	E1 Telo US rev	0.00154	30
Unstable	cdc13-F684S	E1 Telo US rev	0.000817	30
Unstable	cdc13-F684S	E1 Telo US rev	0.000982	30
Unstable	cdc13-F684S	E1 Telo US rev	0.000804	30
Unstable	cdc13-F684S	E1 Telo US rev	0.00101	30
Unstable	cdc13-F684S	E1 Telo US rev	0.00123	30
Unstable	cdc13-F684S	E1 Telo US rev	0.00113	30
Unstable	cdc13-F684S	E1 Telo US rev	0.000632	30
Unstable	cdc13-F684S	E1 Telo US rev	0.00192	30
Unstable	cdc13-F684S	E1 Telo US rev	0.00112	30
Loss	cdc13-F684S	E1 Telo US rev	0.00125	30
Loss	cdc13-F684S	E1 Telo US rev	0.000189	30
Loss	cdc13-F684S	E1 Telo US rev	0.000663	30
Loss	cdc13-F684S	E1 Telo US rev	0.00115	30
Loss	cdc13-F684S	E1 Telo US rev	0.000556	30
Loss	cdc13-F684S	E1 Telo US rev	0.000652	30
Loss	cdc13-F684S	E1 Telo US rev	0.000727	30
Loss	cdc13-F684S	E1 Telo US rev	0.000116	30
Loss	cdc13-F684S	E1 Telo US rev	0.000189	30
Loss	cdc13-F684S	E1 Telo US rev	0.000694	30
Loss	cdc13-F684S	E1 Telo US rev	0.000395	30
Allelic	cdc13-F684S	E1 URA3 US	0	30
Allelic	cdc13-F684S	E1 URA3 US	0.00017	30
Allelic	cdc13-F684S	E1 URA3 US	0.00017	30
Allelic	cdc13-F684S	E1 URA3 US	5.02e-05	30
Allelic	cdc13-F684S	E1 URA3 US	0.000249	30
Allelic	cdc13-F684S	E1 URA3 US	5.97e-05	30
Allelic	cdc13-F684S	E1 URA3 US	0.000408	30
Allelic	cdc13-F684S	E1 URA3 US	0.00054	30
Allelic	cdc13-F684S	E1 URA3 US	0.00269	30
Allelic	cdc13-F684S	E1 URA3 US	0.00014	30
Allelic	cdc13-F684S	E1 URA3 US	0.00032	30
Allelic	cdc13-F684S	E1 URA3 US	2.99e-05	30
Unstable	cdc13-F684S	E1 URA3 US	0.000378	30
Unstable	cdc13-F684S	E1 URA3 US	0.000801	30
Unstable	cdc13-F684S	E1 URA3 US	0.00132	30
Unstable	cdc13-F684S	E1 URA3 US	0.000572	30
Unstable	cdc13-F684S	E1 URA3 US	0.000916	30
Unstable	cdc13-F684S	E1 URA3 US	6.97e-05	30
Unstable	cdc13-F684S	E1 URA3 US	0.00156	30
Unstable	cdc13-F684S	E1 URA3 US	0.0003	30
Unstable	cdc13-F684S	E1 URA3 US	0.000409	30
Unstable	cdc13-F684S	E1 URA3 US	0.00057	30
Unstable	cdc13-F684S	E1 URA3 US	0.00091	30
Unstable	cdc13-F684S	E1 URA3 US	0.000488	30
Loss	cdc13-F684S	E1 URA3 US	0.000481	30
Loss	cdc13-F684S	E1 URA3 US	0.000296	30
Loss	cdc13-F684S	E1 URA3 US	0.000298	30
Loss	cdc13-F684S	E1 URA3 US	0.000202	30
Loss	cdc13-F684S	E1 URA3 US	0.0131	30
Loss	cdc13-F684S	E1 URA3 US	0.000412	30
Loss	cdc13-F684S	E1 URA3 US	0.0003	30
Loss	cdc13-F684S	E1 URA3 US	0.000379	30
Loss	cdc13-F684S	E1 URA3 US	0.0001	30
Loss	cdc13-F684S	E1 URA3 US	0.00265	30
Loss	cdc13-F684S	E1 URA3 US	0.000413	30
Unstable	cdc13-F684S	E4 Telo US	0.000129	30
Unstable	cdc13-F684S	E4 Telo US	6.98e-05	30
Unstable	cdc13-F684S	E4 Telo US	9.97e-05	30
Unstable	cdc13-F684S	E4 Telo US	0.00017	30
Unstable	cdc13-F684S	E4 Telo US	0.000218	30
Unstable	cdc13-F684S	E4 Telo US	0.000229	30
Unstable	cdc13-F684S	E4 Telo US	4.98e-05	30
Unstable	cdc13-F684S	E4 Telo US	0.000189	30
Unstable	cdc13-F684S	E4 Telo US	0.00011	30
Unstable	cdc13-F684S	E4 Telo US	0.0002	30
Unstable	cdc13-F684S	E4 Telo US	0.00268	30
Unstable	cdc13-F684S	E4 Telo US	0.00167	30
Unstable	cdc13-F684S	E4 Telo US	0.000891	30
Loss	cdc13-F684S	E4 Telo US	0.00145	30
Loss	cdc13-F684S	E4 Telo US	0.00105	30
Loss	cdc13-F684S	E4 Telo US	0.000699	30
Loss	cdc13-F684S	E4 Telo US	8.22e-05	30
Loss	cdc13-F684S	E4 Telo US	9.19e-05	30
Loss	cdc13-F684S	E4 Telo US	0.000711	30
Loss	cdc13-F684S	E4 Telo US	0.000196	30
Loss	cdc13-F684S	E4 Telo US	0.00268	30
Loss	cdc13-F684S	E4 Telo US	0.000694	30
Allelic	cdc13-F684S	E4 Telo US	0.000238	30
Allelic	cdc13-F684S	E4 Telo US	0.000219	30
Allelic	cdc13-F684S	E4 Telo US	0.00013	30
Allelic	cdc13-F684S	E4 Telo US	0.000231	30
Allelic	cdc13-F684S	E4 Telo US	9.92e-05	30
Allelic	cdc13-F684S	E4 Telo US	0.000199	30
Allelic	cdc13-F684S	E4 Telo US	8.97e-05	30
Allelic	cdc13-F684S	E4 Telo US	6.96e-05	30
Allelic	cdc13-F684S	E4 Telo US	0.00015	30
Allelic	cdc13-F684S	E4 Telo US	9e-05	30
Allelic	cdc13-F684S	E4 Telo US	0.000461	30
Allelic	cdc13-F684S	E4 Telo US	0.000659	30
Allelic	cdc13-F684S	E4 Telo US	0.00462	30
Unstable	cdc13-F684S	E4 Telo US	0.000209	30
Unstable	cdc13-F684S	E4 Telo US	7e-05	30
Unstable	cdc13-F684S	E4 Telo US	0.00016	30
Unstable	cdc13-F684S	E4 Telo US	0.00218	30
Unstable	cdc13-F684S	E4 Telo US	0.00148	30
Unstable	cdc13-F684S	E4 Telo US	0.00193	30
Unstable	cdc13-F684S	E4 Telo US	0.00144	30
Unstable	cdc13-F684S	E4 Telo US	0.00178	30
Unstable	cdc13-F684S	E4 Telo US	0.00176	30
Allelic	cdc13-F684S	E4 Telo US	2.98e-05	30
Allelic	cdc13-F684S	E4 Telo US	1e-05	30
Allelic	cdc13-F684S	E4 Telo US	1e-05	30
Allelic	cdc13-F684S	E4 Telo US	0.000371	30
Allelic	cdc13-F684S	E4 Telo US	0.00023	30
Allelic	cdc13-F684S	E4 Telo US	0.0003	30
Allelic	cdc13-F684S	E4 Telo US	0.000179	30
Allelic	cdc13-F684S	E4 Telo US	0.00081	30
Allelic	cdc13-F684S	E4 Telo US	0.000488	30
Allelic	cdc13-F684S	Unmodified	0.00038	30
Allelic	cdc13-F684S	Unmodified	0.000247	30
Allelic	cdc13-F684S	Unmodified	0.000574	30
Allelic	cdc13-F684S	Unmodified	0.000215	30
Allelic	cdc13-F684S	Unmodified	0.000357	30
Allelic	cdc13-F684S	Unmodified	0.000477	30
Loss	cdc13-F684S	Unmodified	0.000536	30
Loss	cdc13-F684S	Unmodified	0.000563	30
Loss	cdc13-F684S	Unmodified	0.000422	30
Loss	cdc13-F684S	Unmodified	0.000298	30
Loss	cdc13-F684S	Unmodified	0.00026	30
Loss	cdc13-F684S	Unmodified	0.000422	30
Unstable	cdc13-F684S	Unmodified	0.00182	30
Unstable	cdc13-F684S	Unmodified	0.0015	30
Unstable	cdc13-F684S	Unmodified	0.00252	30
Unstable	cdc13-F684S	Unmodified	0.00129	30
Unstable	cdc13-F684S	Unmodified	0.000812	30
Unstable	cdc13-F684S	Unmodified	0.00229	30
Allelic	cdc13-F684S	Unmodified	0.000425	30
Allelic	cdc13-F684S	Unmodified	0.000393	30
Allelic	cdc13-F684S	Unmodified	0.000405	30
Allelic	cdc13-F684S	Unmodified	9.48e-05	30
Allelic	cdc13-F684S	Unmodified	0.000411	30
Allelic	cdc13-F684S	Unmodified	6.38e-05	30
Loss	cdc13-F684S	Unmodified	0.000207	30
Loss	cdc13-F684S	Unmodified	0.000207	30
Loss	cdc13-F684S	Unmodified	0	30
Loss	cdc13-F684S	Unmodified	0.000111	30
Loss	cdc13-F684S	Unmodified	0.000123	30
Loss	cdc13-F684S	Unmodified	0.000442	30
Unstable	cdc13-F684S	Unmodified	0.000531	30
Unstable	cdc13-F684S	Unmodified	0.000914	30
Unstable	cdc13-F684S	Unmodified	0.00108	30
Unstable	cdc13-F684S	Unmodified	0.000305	30
Unstable	cdc13-F684S	Unmodified	0.00127	30
Unstable	cdc13-F684S	Unmodified	0.000393	30
Allelic	cdc13-F684S	Unmodified	7.97e-05	30
Allelic	cdc13-F684S	Unmodified	0.000161	30
Allelic	cdc13-F684S	Unmodified	0.00011	30
Allelic	cdc13-F684S	Unmodified	0.0001	30
Allelic	cdc13-F684S	Unmodified	0.00024	30
Unstable	cdc13-F684S	Unmodified	0.000877	30
Unstable	cdc13-F684S	Unmodified	0.000893	30
Unstable	cdc13-F684S	Unmodified	0.00031	30
Unstable	cdc13-F684S	Unmodified	0.000651	30
Unstable	cdc13-F684S	Unmodified	0.00181	30
Loss	cdc13-F684S	Unmodified	0.000852	30
Loss	cdc13-F684S	Unmodified	0.00109	30
Loss	cdc13-F684S	Unmodified	0.0007	30
Loss	cdc13-F684S	Unmodified	0.000488	30
Loss	cdc13-F684S	Unmodified	0.00135	30
Allelic	cdc13-F684S	Unmodified	0.000449	30
Allelic	cdc13-F684S	Unmodified	0.000221	30
Allelic	cdc13-F684S	Unmodified	0.00021	30
Allelic	cdc13-F684S	Unmodified	0.00028	30
Allelic	cdc13-F684S	Unmodified	0.0001	30
Allelic	cdc13-F684S	Unmodified	0.000288	30
Unstable	cdc13-F684S	Unmodified	0.00188	30
Unstable	cdc13-F684S	Unmodified	0.0016	30
Unstable	cdc13-F684S	Unmodified	0.000581	30
Unstable	cdc13-F684S	Unmodified	0.00176	30
Unstable	cdc13-F684S	Unmodified	0.000551	30
Unstable	cdc13-F684S	Unmodified	0.00137	30
Loss	cdc13-F684S	Unmodified	0.0015	30
Loss	cdc13-F684S	Unmodified	0.00125	30
Loss	cdc13-F684S	Unmodified	0.00107	30
Loss	cdc13-F684S	Unmodified	0.00732	30
Loss	cdc13-F684S	Unmodified	0.000586	30
Loss	cdc13-F684S	Unmodified	0.000729	30

## Sheet: internal TG lineage
Background	Strain	Type	Genotype	Frequency
cdc13-F684S	E1 Telo US	Unstable	E0	0.11
cdc13-F684S	E1 Telo US	Unstable	E1	0.78
cdc13-F684S	E1 Telo US	Unstable	E2	0.1
cdc13-F684S	E1 Telo US	Unstable	E3	0
cdc13-F684S	E1 Telo US	Unstable	E4	0
cdc13-F684S	E1 Telo US	Unstable	% relic	0.62
cdc13-F684S	E1 Telo US	Unstable	% loss	0.38
cdc13-F684S	E1 Telo US	Unstable	% E1 Ura-	0.98
cdc13-F684S	E1 Telo US	Unstable	% E1 Ura+	0.02
cdc13-F684S	E1 Telo US	Allelic	E0	0.62
cdc13-F684S	E1 Telo US	Allelic	E1	0.09
cdc13-F684S	E1 Telo US	Allelic	E2	0.29
cdc13-F684S	E1 Telo US	Allelic	E3	0
cdc13-F684S	E1 Telo US	Allelic	E4	0
cdc13-F684S	E1 Telo US	Allelic	% relic	1
cdc13-F684S	E1 Telo US	Allelic	% loss	0
cdc13-F684S	E1 Telo US	Allelic	% E1 Ura-	0.79
cdc13-F684S	E1 Telo US	Allelic	% E1 Ura+	0.21
cdc13-F684S	E1 Telo US	Unstable	E0	0.38
cdc13-F684S	E1 Telo US	Unstable	E1	0.39
cdc13-F684S	E1 Telo US	Unstable	E2	0.23
cdc13-F684S	E1 Telo US	Unstable	E3	0
cdc13-F684S	E1 Telo US	Unstable	E4	0
cdc13-F684S	E1 Telo US	Unstable	% relic	0.62
cdc13-F684S	E1 Telo US	Unstable	% loss	0.38
cdc13-F684S	E1 Telo US	Unstable	% E1 Ura-	0.98
cdc13-F684S	E1 Telo US	Unstable	% E1 Ura+	0.02
cdc13-F684S	E1 Telo US	Allelic	E0	0.77
cdc13-F684S	E1 Telo US	Allelic	E1	0.11
cdc13-F684S	E1 Telo US	Allelic	E2	0.12
cdc13-F684S	E1 Telo US	Allelic	E3	0
cdc13-F684S	E1 Telo US	Allelic	E4	0
cdc13-F684S	E1 Telo US	Allelic	% relic	1
cdc13-F684S	E1 Telo US	Allelic	% loss	0
cdc13-F684S	E1 Telo US	Allelic	% E1 Ura-	0.9
cdc13-F684S	E1 Telo US	Allelic	% E1 Ura+	0.1
cdc13-F684S	E1 Telo US	Unstable	E0	0.27
cdc13-F684S	E1 Telo US	Unstable	E1	0.5
cdc13-F684S	E1 Telo US	Unstable	E2	0.23
cdc13-F684S	E1 Telo US	Unstable	E3	0
cdc13-F684S	E1 Telo US	Unstable	E4	0
cdc13-F684S	E1 Telo US	Unstable	% relic	0.72
cdc13-F684S	E1 Telo US	Unstable	% loss	0.28
cdc13-F684S	E1 Telo US	Unstable	% E1 Ura-	0.87
cdc13-F684S	E1 Telo US	Unstable	% E1 Ura+	0.13
cdc13-F684S	E1 Telo US	Allelic	E0	0.77
cdc13-F684S	E1 Telo US	Allelic	E1	0.06
cdc13-F684S	E1 Telo US	Allelic	E2	0.17
cdc13-F684S	E1 Telo US	Allelic	E3	0
cdc13-F684S	E1 Telo US	Allelic	E4	0
cdc13-F684S	E1 Telo US	Allelic	% relic	1
cdc13-F684S	E1 Telo US	Allelic	% loss	0
cdc13-F684S	E1 Telo US	Allelic	% E1 Ura-	0.64
cdc13-F684S	E1 Telo US	Allelic	% E1 Ura+	0.36
cdc13-F684S	E1 Telo US rev	Unstable	E0	0.7
cdc13-F684S	E1 Telo US rev	Unstable	E1	0.08
cdc13-F684S	E1 Telo US rev	Unstable	E2	0.22
cdc13-F684S	E1 Telo US rev	Unstable	E3	0
cdc13-F684S	E1 Telo US rev	Unstable	E4	0
cdc13-F684S	E1 Telo US rev	Unstable	% relic	0.69
cdc13-F684S	E1 Telo US rev	Unstable	% loss	0.31
cdc13-F684S	E1 Telo US rev	Unstable	% E1 Ura-	0.75
cdc13-F684S	E1 Telo US rev	Unstable	% E1 Ura+	0.25
cdc13-F684S	E1 Telo US rev	Allelic	E0	0.83
cdc13-F684S	E1 Telo US rev	Allelic	E1	0.12
cdc13-F684S	E1 Telo US rev	Allelic	E2	0.05
cdc13-F684S	E1 Telo US rev	Allelic	E3	0
cdc13-F684S	E1 Telo US rev	Allelic	E4	0
cdc13-F684S	E1 Telo US rev	Allelic	% relic	1
cdc13-F684S	E1 Telo US rev	Allelic	% loss	0
cdc13-F684S	E1 Telo US rev	Allelic	% E1 Ura-	0.06
cdc13-F684S	E1 Telo US rev	Allelic	% E1 Ura+	0.94
cdc13-F684S	E1 Telo US rev	Unstable	E0	0.73
cdc13-F684S	E1 Telo US rev	Unstable	E1	0.08
cdc13-F684S	E1 Telo US rev	Unstable	E2	0.19
cdc13-F684S	E1 Telo US rev	Unstable	E3	0
cdc13-F684S	E1 Telo US rev	Unstable	E4	0
cdc13-F684S	E1 Telo US rev	Unstable	% relic	0.7
cdc13-F684S	E1 Telo US rev	Unstable	% loss	0.3
cdc13-F684S	E1 Telo US rev	Unstable	% E1 Ura-	0.7
cdc13-F684S	E1 Telo US rev	Unstable	% E1 Ura+	0.3
cdc13-F684S	E1 Telo US rev	Allelic	E0	0.81
cdc13-F684S	E1 Telo US rev	Allelic	E1	0.1
cdc13-F684S	E1 Telo US rev	Allelic	E2	0.09
cdc13-F684S	E1 Telo US rev	Allelic	E3	0
cdc13-F684S	E1 Telo US rev	Allelic	E4	0
cdc13-F684S	E1 Telo US rev	Allelic	% relic	1
cdc13-F684S	E1 Telo US rev	Allelic	% loss	0
cdc13-F684S	E1 Telo US rev	Allelic	% E1 Ura-	0.1
cdc13-F684S	E1 Telo US rev	Allelic	% E1 Ura+	0.9
cdc13-F684S	E1 Telo US rev	Unstable	E0	0.57
cdc13-F684S	E1 Telo US rev	Unstable	E1	0.07
cdc13-F684S	E1 Telo US rev	Unstable	E2	0.36
cdc13-F684S	E1 Telo US rev	Unstable	E3	0
cdc13-F684S	E1 Telo US rev	Unstable	E4	0
cdc13-F684S	E1 Telo US rev	Unstable	% relic	0.68
cdc13-F684S	E1 Telo US rev	Unstable	% loss	0.32
cdc13-F684S	E1 Telo US rev	Unstable	% E1 Ura-	0.6
cdc13-F684S	E1 Telo US rev	Unstable	% E1 Ura+	0.4
cdc13-F684S	E1 Telo US rev	Allelic	E0	0.92
cdc13-F684S	E1 Telo US rev	Allelic	E1	0.03
cdc13-F684S	E1 Telo US rev	Allelic	E2	0.06
cdc13-F684S	E1 Telo US rev	Allelic	E3	0
cdc13-F684S	E1 Telo US rev	Allelic	E4	0
cdc13-F684S	E1 Telo US rev	Allelic	% relic	1
cdc13-F684S	E1 Telo US rev	Allelic	% loss	0
cdc13-F684S	E1 Telo US rev	Allelic	% E1 Ura-	0
cdc13-F684S	E1 Telo US rev	Allelic	% E1 Ura+	1
cdc13-F684S	E1 Ura3 US	Unstable	E0	0.66
cdc13-F684S	E1 Ura3 US	Unstable	E1	0.24
cdc13-F684S	E1 Ura3 US	Unstable	E2	0.09
cdc13-F684S	E1 Ura3 US	Unstable	E3	0.01
cdc13-F684S	E1 Ura3 US	Unstable	E4	0
cdc13-F684S	E1 Ura3 US	Unstable	% relic	0.47
cdc13-F684S	E1 Ura3 US	Unstable	% loss	0.53
cdc13-F684S	E1 Ura3 US	Unstable	% E1 Ura-	0.69
cdc13-F684S	E1 Ura3 US	Unstable	% E1 Ura+	0.31
cdc13-F684S	E1 Ura3 US	Allelic	E0	0.86
cdc13-F684S	E1 Ura3 US	Allelic	E1	0.03
cdc13-F684S	E1 Ura3 US	Allelic	E2	0.03
cdc13-F684S	E1 Ura3 US	Allelic	E3	0.07
cdc13-F684S	E1 Ura3 US	Allelic	E4	0
cdc13-F684S	E1 Ura3 US	Allelic	% relic	1
cdc13-F684S	E1 Ura3 US	Allelic	% loss	0
cdc13-F684S	E1 Ura3 US	Allelic	% E1 Ura-	0.89
cdc13-F684S	E1 Ura3 US	Allelic	% E1 Ura+	0.11
cdc13-F684S	E1 Ura3 US	Unstable	E0	0.65
cdc13-F684S	E1 Ura3 US	Unstable	E1	0.17
cdc13-F684S	E1 Ura3 US	Unstable	E2	0.14
cdc13-F684S	E1 Ura3 US	Unstable	E3	0.04
cdc13-F684S	E1 Ura3 US	Unstable	E4	0.01
cdc13-F684S	E1 Ura3 US	Unstable	% relic	0.61
cdc13-F684S	E1 Ura3 US	Unstable	% loss	0.39
cdc13-F684S	E1 Ura3 US	Unstable	% E1 Ura-	0.87
cdc13-F684S	E1 Ura3 US	Unstable	% E1 Ura+	0.13
cdc13-F684S	E1 Ura3 US	Allelic	E0	0.4
cdc13-F684S	E1 Ura3 US	Allelic	E1	0.08
cdc13-F684S	E1 Ura3 US	Allelic	E2	0.43
cdc13-F684S	E1 Ura3 US	Allelic	E3	0.08
cdc13-F684S	E1 Ura3 US	Allelic	E4	0
cdc13-F684S	E1 Ura3 US	Allelic	% relic	1
cdc13-F684S	E1 Ura3 US	Allelic	% loss	0
cdc13-F684S	E1 Ura3 US	Allelic	% E1 Ura-	1
cdc13-F684S	E1 Ura3 US	Allelic	% E1 Ura+	0
cdc13-F684S	E1 Ura3 US	Unstable	E0	0.84
cdc13-F684S	E1 Ura3 US	Unstable	E1	0.07
cdc13-F684S	E1 Ura3 US	Unstable	E2	0.08
cdc13-F684S	E1 Ura3 US	Unstable	E3	0.02
cdc13-F684S	E1 Ura3 US	Unstable	E4	0
cdc13-F684S	E1 Ura3 US	Unstable	% relic	0.65
cdc13-F684S	E1 Ura3 US	Unstable	% loss	0.35
cdc13-F684S	E1 Ura3 US	Unstable	% E1 Ura-	0.38
cdc13-F684S	E1 Ura3 US	Unstable	% E1 Ura+	0.63
cdc13-F684S	E1 Ura3 US	Allelic	E0	0.78
cdc13-F684S	E1 Ura3 US	Allelic	E1	0.17
cdc13-F684S	E1 Ura3 US	Allelic	E2	0.05
cdc13-F684S	E1 Ura3 US	Allelic	E3	0
cdc13-F684S	E1 Ura3 US	Allelic	E4	0
cdc13-F684S	E1 Ura3 US	Allelic	% relic	1
cdc13-F684S	E1 Ura3 US	Allelic	% loss	0
cdc13-F684S	E1 Ura3 US	Allelic	% E1 Ura-	0.21
cdc13-F684S	E1 Ura3 US	Allelic	% E1 Ura+	0.79
cdc13-F684S	Unmodified	Unstable	E0	0.66
cdc13-F684S	Unmodified	Unstable	E1	0.18
cdc13-F684S	Unmodified	Unstable	E2	0.15
cdc13-F684S	Unmodified	Unstable	E3	0.01
cdc13-F684S	Unmodified	Unstable	E4	0
cdc13-F684S	Unmodified	Unstable	% relic	0.42
cdc13-F684S	Unmodified	Unstable	% loss	0.58
cdc13-F684S	Unmodified	Allelic	E0	0.97
cdc13-F684S	Unmodified	Allelic	E1	0.03
cdc13-F684S	Unmodified	Allelic	E2	0
cdc13-F684S	Unmodified	Allelic	E3	0
cdc13-F684S	Unmodified	Allelic	E4	0
cdc13-F684S	Unmodified	Allelic	% relic	1
cdc13-F684S	Unmodified	Allelic	% loss	0
cdc13-F684S	Unmodified	Unstable	E0	0.8
cdc13-F684S	Unmodified	Unstable	E1	0.17
cdc13-F684S	Unmodified	Unstable	E2	0.02
cdc13-F684S	Unmodified	Unstable	E3	0.01
cdc13-F684S	Unmodified	Unstable	E4	0
cdc13-F684S	Unmodified	Unstable	% relic	0.53
cdc13-F684S	Unmodified	Unstable	% loss	0.47
cdc13-F684S	Unmodified	Allelic	E0	0.48
cdc13-F684S	Unmodified	Allelic	E1	0.13
cdc13-F684S	Unmodified	Allelic	E2	0.29
cdc13-F684S	Unmodified	Allelic	E3	0.1
cdc13-F684S	Unmodified	Allelic	E4	0
cdc13-F684S	Unmodified	Allelic	% relic	1
cdc13-F684S	Unmodified	Allelic	% loss	0
cdc13-F684S	Unmodified	Unstable	E0	0.72
cdc13-F684S	Unmodified	Unstable	E1	0.19
cdc13-F684S	Unmodified	Unstable	E2	0.07
cdc13-F684S	Unmodified	Unstable	E3	0.01
cdc13-F684S	Unmodified	Unstable	E4	0.01
cdc13-F684S	Unmodified	Unstable	% relic	0.53
cdc13-F684S	Unmodified	Unstable	% loss	0.47
cdc13-F684S	Unmodified	Allelic	E0	0.9
cdc13-F684S	Unmodified	Allelic	E1	0
cdc13-F684S	Unmodified	Allelic	E2	0.02
cdc13-F684S	Unmodified	Allelic	E3	0.07
cdc13-F684S	Unmodified	Allelic	E4	0
cdc13-F684S	Unmodified	Allelic	% relic	1
cdc13-F684S	Unmodified	Allelic	% loss	0
cdc13-F684S	Unmodified	Unstable	E0	0.47
cdc13-F684S	Unmodified	Unstable	E1	0.23
cdc13-F684S	Unmodified	Unstable	E2	0.26
cdc13-F684S	Unmodified	Unstable	E3	0.04
cdc13-F684S	Unmodified	Unstable	E4	0
cdc13-F684S	Unmodified	Unstable	% relic	0.37
cdc13-F684S	Unmodified	Unstable	% loss	0.63
cdc13-F684S	Unmodified	Allelic	E0	0.88
cdc13-F684S	Unmodified	Allelic	E1	0.04
cdc13-F684S	Unmodified	Allelic	E2	0.08
cdc13-F684S	Unmodified	Allelic	E3	0
cdc13-F684S	Unmodified	Allelic	E4	0
cdc13-F684S	Unmodified	Allelic	% relic	1
cdc13-F684S	Unmodified	Allelic	% loss	0
cdc13-F684S	E4 Telo US	Unstable	E0	0.49
cdc13-F684S	E4 Telo US	Unstable	E1	0.15
cdc13-F684S	E4 Telo US	Unstable	E2	0.03
cdc13-F684S	E4 Telo US	Unstable	E3	0
cdc13-F684S	E4 Telo US	Unstable	E4	0.33
cdc13-F684S	E4 Telo US	Unstable	% relic	0.72
cdc13-F684S	E4 Telo US	Unstable	% loss	0.28
cdc13-F684S	E4 Telo US	Allelic	E0	0.75
cdc13-F684S	E4 Telo US	Allelic	E1	0.1
cdc13-F684S	E4 Telo US	Allelic	E2	0.11
cdc13-F684S	E4 Telo US	Allelic	E3	0.03
cdc13-F684S	E4 Telo US	Allelic	E4	0.01
cdc13-F684S	E4 Telo US	Allelic	% relic	1
cdc13-F684S	E4 Telo US	Allelic	% loss	0
cdc13-F684S	E4 Telo US	Unstable	E0	0.72
cdc13-F684S	E4 Telo US	Unstable	E1	0.28
cdc13-F684S	E4 Telo US	Unstable	E2	0
cdc13-F684S	E4 Telo US	Unstable	E3	0
cdc13-F684S	E4 Telo US	Unstable	E4	0
cdc13-F684S	E4 Telo US	Unstable	% relic	0.77
cdc13-F684S	E4 Telo US	Unstable	% loss	0.23
cdc13-F684S	E4 Telo US	Allelic	E0	0.52
cdc13-F684S	E4 Telo US	Allelic	E1	0.48
cdc13-F684S	E4 Telo US	Allelic	E2	0
cdc13-F684S	E4 Telo US	Allelic	E3	0
cdc13-F684S	E4 Telo US	Allelic	E4	0
cdc13-F684S	E4 Telo US	Allelic	% relic	1
cdc13-F684S	E4 Telo US	Allelic	% loss	0
cdc13-F684S	E4 Telo US	Unstable	E0	0.84
cdc13-F684S	E4 Telo US	Unstable	E1	0.05
cdc13-F684S	E4 Telo US	Unstable	E2	0.07
cdc13-F684S	E4 Telo US	Unstable	E3	0
cdc13-F684S	E4 Telo US	Unstable	E4	0.05
cdc13-F684S	E4 Telo US	Unstable	% relic	0.68
cdc13-F684S	E4 Telo US	Unstable	% loss	0.32
cdc13-F684S	E4 Telo US	Unstable	% E1 Ura+	0
cdc13-F684S	E4 Telo US	Unstable	% E1 Ura-	1
cdc13-F684S	E4 Telo US	Allelic	E0	0.9
cdc13-F684S	E4 Telo US	Allelic	E1	0.05
cdc13-F684S	E4 Telo US	Allelic	E2	0.03
cdc13-F684S	E4 Telo US	Allelic	E3	0.02
cdc13-F684S	E4 Telo US	Allelic	E4	0
cdc13-F684S	E4 Telo US	Allelic	% relic	1
cdc13-F684S	E4 Telo US	Allelic	% loss	0

## Sheet: Fig3 Temp Shift
Type	Strain	Frequency	Temp	Time
Allelic	cdc13-F684S	6e-05	25	t0
Allelic	cdc13-F684S	9.49e-05	25	t1
Allelic	cdc13-F684S	5.49e-05	37	t1
Allelic	cdc13-F684S	9.98e-05	25	t2
Allelic	cdc13-F684S	4.01e-05	37	t2
Allelic	cdc13-F684S	6.48e-05	25	t3
Allelic	cdc13-F684S	0.00021	37	t3
Allelic	cdc13-F684S	5.02e-05	25	t4
Allelic	cdc13-F684S	6.01e-05	37	t4
Unstable	cdc13-F684S	0.00016	25	t0
Unstable	cdc13-F684S	9.99e-05	25	t1
Unstable	cdc13-F684S	8.49e-05	37	t1
Unstable	cdc13-F684S	0.000115	25	t2
Unstable	cdc13-F684S	0.00017	37	t2
Unstable	cdc13-F684S	7.48e-05	25	t3
Unstable	cdc13-F684S	0.000741	37	t3
Unstable	cdc13-F684S	9.53e-05	25	t4
Unstable	cdc13-F684S	0.00222	37	t4
Allelic	cdc13-F684S	0.00013	25	t0
Allelic	cdc13-F684S	0.00011	25	t0
Allelic	cdc13-F684S	5.95e-05	25	t1
Allelic	cdc13-F684S	0.000292	25	t1
Allelic	cdc13-F684S	3.52e-05	25	t2
Allelic	cdc13-F684S	0.000104	25	t2
Allelic	cdc13-F684S	9.47e-05	25	t3
Allelic	cdc13-F684S	0.000139	25	t3
Allelic	cdc13-F684S	6.52e-05	25	t4
Allelic	cdc13-F684S	0.000141	25	t4
Unstable	cdc13-F684S	0.000115	25	t0
Unstable	cdc13-F684S	0.000125	25	t0
Unstable	cdc13-F684S	0.000119	25	t1
Unstable	cdc13-F684S	0.000181	25	t1
Unstable	cdc13-F684S	0.000136	25	t2
Unstable	cdc13-F684S	9.42e-05	25	t2
Unstable	cdc13-F684S	8.47e-05	25	t3
Unstable	cdc13-F684S	0.000179	25	t3
Unstable	cdc13-F684S	9.03e-05	25	t4
Unstable	cdc13-F684S	0.000126	25	t4
Loss	cdc13-F684S	0.000781	25	t0
Loss	cdc13-F684S	0.000282	25	t0
Loss	cdc13-F684S	0.000611	25	t0
Loss	cdc13-F684S	0.000558	25	t1
Loss	cdc13-F684S	0.00258	25	t1
Loss	cdc13-F684S	0.00114	25	t2
Loss	cdc13-F684S	0.00099	25	t2
Loss	cdc13-F684S	0.000893	25	t3
Loss	cdc13-F684S	0.00101	25	t3
Loss	cdc13-F684S	0.000942	25	t4
Loss	cdc13-F684S	0.00104	25	t4
Allelic	cdc13-F684S	1e-05	37	t1
Allelic	cdc13-F684S	8.93e-05	37	t1
Allelic	cdc13-F684S	3e-05	37	t2
Allelic	cdc13-F684S	0.000109	37	t2
Allelic	cdc13-F684S	4.96e-05	37	t3
Allelic	cdc13-F684S	5.01e-05	37	t3
Allelic	cdc13-F684S	5.96e-05	37	t4
Allelic	cdc13-F684S	5.95e-05	37	t4
Unstable	cdc13-F684S	0.00012	37	t1
Unstable	cdc13-F684S	0.000228	37	t1
Unstable	cdc13-F684S	0.00176	37	t2
Unstable	cdc13-F684S	0.00256	37	t2
Unstable	cdc13-F684S	0.00195	37	t3
Unstable	cdc13-F684S	0.00244	37	t3
Unstable	cdc13-F684S	0.00143	37	t4
Unstable	cdc13-F684S	0.00332	37	t4
Loss	cdc13-F684S	0.000298	37	t1
Loss	cdc13-F684S	0.000521	37	t1
Loss	cdc13-F684S	0.00135	37	t2
Loss	cdc13-F684S	0.00156	37	t2
Loss	cdc13-F684S	0.00116	37	t3
Loss	cdc13-F684S	0.00244	37	t3
Loss	cdc13-F684S	0.00156	37	t4
Loss	cdc13-F684S	0.00231	37	t4
Loss	cdc13-F684S	0.00149	25	t0
Loss	cdc13-F684S	0.00139	25	t1
Loss	cdc13-F684S	0.000806	37	t1
Loss	cdc13-F684S	0.00109	25	t2
Loss	cdc13-F684S	0.000293	37	t2
Loss	cdc13-F684S	0.00134	25	t3
Loss	cdc13-F684S	0.00117	37	t3
Loss	cdc13-F684S	0.00208	37	t4
Allelic	cdc13-F684S	8.07e-05	G2/M	t0
Unstable	cdc13-F684S	0.000194	G2/M	t0
Allelic	cdc13-F684S	8.48e-05	25 noc	t1
Allelic	cdc13-F684S	0.000122	37 noc	t1
Allelic	cdc13-F684S	0.000112	37	t1
Unstable	cdc13-F684S	0.000452	25 noc	t1
Unstable	cdc13-F684S	0.000507	37 noc	t1
Unstable	cdc13-F684S	0.000433	37	t1
Allelic	cdc13-F684S	0	25 noc	t2
Allelic	cdc13-F684S	2.35e-05	37 noc	t2
Allelic	cdc13-F684S	0.000174	37	t2
Unstable	cdc13-F684S	0.000475	25 noc	t2
Unstable	cdc13-F684S	0.00242	37 noc	t2
Unstable	cdc13-F684S	0.00244	37	t2
Allelic	cdc13-F684S	8.74e-05	25 noc	t3
Allelic	cdc13-F684S	0.000149	37 noc	t3
Allelic	cdc13-F684S	0.000267	37	t3
Unstable	cdc13-F684S	0.000699	25 noc	t3
Unstable	cdc13-F684S	0.00308	37 noc	t3
Unstable	cdc13-F684S	0.00981	37	t3
Loss	cdc13-F684S	0.000787	G2/M	t0
Loss	cdc13-F684S	0.00784	25 noc	t1
Loss	cdc13-F684S	0.00364	37 noc	t1
Loss	cdc13-F684S	0.00556	37	t1
Loss	cdc13-F684S	0.00192	25 noc	t2
Loss	cdc13-F684S	0.0087	37 noc	t2
Loss	cdc13-F684S	0.00725	37	t2
Loss	cdc13-F684S	0.00184	25 noc	t3
Loss	cdc13-F684S	0.00353	37 noc	t3
Loss	cdc13-F684S	0.00747	37	t3
Allelic	cdc13-F684S	0.000233	25	t0
Allelic	cdc13-F684S	0.000255	25	t0
Allelic	cdc13-F684S	0.00104	25 +HU	t0
Allelic	cdc13-F684S	0.000553	25 +HU	t0
Allelic	cdc13-F684S	0.000454	25 +HU	t1
Allelic	cdc13-F684S	0.000493	37 +HU	t1
Allelic	cdc13-F684S	0.00101	25 +HU	t1
Allelic	cdc13-F684S	0.001	37 +HU	t1
Allelic	cdc13-F684S	0.000497	25 +HU	t2
Allelic	cdc13-F684S	0.000747	37 +HU	t2
Allelic	cdc13-F684S	0.00117	25 +HU	t2
Allelic	cdc13-F684S	0.000636	37 +HU	t2
Allelic	cdc13-F684S	0.000821	25 +HU	t3
Allelic	cdc13-F684S	0.000685	37 +HU	t3
Allelic	cdc13-F684S	0.00123	25 +HU	t3
Allelic	cdc13-F684S	0.000896	37 +HU	t3
Allelic	cdc13-F684S	0.000632	25 +HU	t4
Allelic	cdc13-F684S	0.000296	37 +HU	t4
Allelic	cdc13-F684S	0.00164	25 +HU	t4
Allelic	cdc13-F684S	0.000788	37 +HU	t4
Unstable	cdc13-F684S	1.01e-05	25	t0
Unstable	cdc13-F684S	2e-05	25	t0
Unstable	cdc13-F684S	0.00032	25 +HU	t0
Unstable	cdc13-F684S	0.000225	25 +HU	t0
Unstable	cdc13-F684S	0.000186	25 +HU	t1
Unstable	cdc13-F684S	0.000265	37 +HU	t1
Unstable	cdc13-F684S	0.00044	25 +HU	t1
Unstable	cdc13-F684S	0.000207	37 +HU	t1
Unstable	cdc13-F684S	0.000282	25 +HU	t2
Unstable	cdc13-F684S	0.00329	37 +HU	t2
Unstable	cdc13-F684S	0.000314	25 +HU	t2
Unstable	cdc13-F684S	0.00213	37 +HU	t2
Unstable	cdc13-F684S	0.000371	25 +HU	t3
Unstable	cdc13-F684S	0.00908	37 +HU	t3
Unstable	cdc13-F684S	0.000361	25 +HU	t3
Unstable	cdc13-F684S	0.00679	37 +HU	t3
Unstable	cdc13-F684S	0.000444	25 +HU	t4
Unstable	cdc13-F684S	0.00855	37 +HU	t4
Unstable	cdc13-F684S	0.000355	25 +HU	t4
Unstable	cdc13-F684S	0.0112	37 +HU	t4
Loss	cdc13-F684S	0.0017	25	t0
Loss	cdc13-F684S	0.00156	25	t0
Loss	cdc13-F684S	0.00011	25 +HU	t0
Loss	cdc13-F684S	0.000116	25 +HU	t0
Loss	cdc13-F684S	0.00136	25 +HU	t1
Loss	cdc13-F684S	0.00191	37 +HU	t1
Loss	cdc13-F684S	0.00244	25 +HU	t1
Loss	cdc13-F684S	0.0022	37 +HU	t1
Loss	cdc13-F684S	0.00181	25 +HU	t2
Loss	cdc13-F684S	0.00569	37 +HU	t2
Loss	cdc13-F684S	0.00221	25 +HU	t2
Loss	cdc13-F684S	0.00251	37 +HU	t2
Loss	cdc13-F684S	0.00296	25 +HU	t3
Loss	cdc13-F684S	0.00295	37 +HU	t3
Loss	cdc13-F684S	0.0033	25 +HU	t3
Loss	cdc13-F684S	0.00326	37 +HU	t3
Loss	cdc13-F684S	0.00243	25 +HU	t4
Loss	cdc13-F684S	0.00281	37 +HU	t4
Loss	cdc13-F684S	0.00362	25 +HU	t4
Loss	cdc13-F684S	0.00315	37 +HU	t4
Allelic	cdc13-F684S	0.000432	25	t0
Allelic	cdc13-F684S	0.000559	25	t0
Allelic	cdc13-F684S	0.000643	25 +HU	t0
Allelic	cdc13-F684S	0.000683	25 +HU	t0
Allelic	cdc13-F684S	0.00047	25 +HU	t1
Allelic	cdc13-F684S	0.000947	25 +HU	t1
Allelic	cdc13-F684S	0.000952	37 +HU	t1
Allelic	cdc13-F684S	7.13e-05	37 +HU	t1
Allelic	cdc13-F684S	0.00068	25 +HU	t2
Allelic	cdc13-F684S	0.000657	25 +HU	t2
Allelic	cdc13-F684S	0.00036	37 +HU	t2
Allelic	cdc13-F684S	0.00049	37 +HU	t2
Allelic	cdc13-F684S	0.000574	25 +HU	t3
Allelic	cdc13-F684S	0.000733	25 +HU	t3
Allelic	cdc13-F684S	0.000649	37 +HU	t3
Allelic	cdc13-F684S	0.000477	37 +HU	t3
Allelic	cdc13-F684S	0.000454	25 +HU	t4
Allelic	cdc13-F684S	0.00056	25 +HU	t4
Allelic	cdc13-F684S	0.00018	37 +HU	t4
Allelic	cdc13-F684S	0.000306	37 +HU	t4
Unstable	cdc13-F684S	0.000198	25	t0
Unstable	cdc13-F684S	0.000259	25	t0
Unstable	cdc13-F684S	0.000188	25 +HU	t0
Unstable	cdc13-F684S	0.000417	25 +HU	t0
Unstable	cdc13-F684S	0.000211	25 +HU	t1
Unstable	cdc13-F684S	0.0003	25 +HU	t1
Unstable	cdc13-F684S	0.000351	37 +HU	t1
Unstable	cdc13-F684S	0.00023	37 +HU	t1
Unstable	cdc13-F684S	0.000337	25 +HU	t2
Unstable	cdc13-F684S	0.000381	25 +HU	t2
Unstable	cdc13-F684S	0.00105	37 +HU	t2
Unstable	cdc13-F684S	0.0053	37 +HU	t2
Unstable	cdc13-F684S	0.000493	25 +HU	t3
Unstable	cdc13-F684S	0.000403	25 +HU	t3
Unstable	cdc13-F684S	0.00559	37 +HU	t3
Unstable	cdc13-F684S	0.00498	37 +HU	t3
Unstable	cdc13-F684S	0.000438	25 +HU	t4
Unstable	cdc13-F684S	0.000503	25 +HU	t4
Unstable	cdc13-F684S	0.0146	37 +HU	t4
Unstable	cdc13-F684S	0.0193	37 +HU	t4
Loss	cdc13-F684S	0.00166	25	t0
Loss	cdc13-F684S	0.00241	25	t0
Loss	cdc13-F684S	0.00247	25 +HU	t0
Loss	cdc13-F684S	0.00306	25 +HU	t0
Loss	cdc13-F684S	0.0015	25 +HU	t1
Loss	cdc13-F684S	0.00257	25 +HU	t1
Loss	cdc13-F684S	0.00282	37 +HU	t1
Loss	cdc13-F684S	0.00209	37 +HU	t1
Loss	cdc13-F684S	0.00291	25 +HU	t2
Loss	cdc13-F684S	0.00276	25 +HU	t2
Loss	cdc13-F684S	0.00356	37 +HU	t2
Loss	cdc13-F684S	0.00371	37 +HU	t2
Loss	cdc13-F684S	0.00213	25 +HU	t3
Loss	cdc13-F684S	0.00332	25 +HU	t3
Loss	cdc13-F684S	0.00467	37 +HU	t3
Loss	cdc13-F684S	0.00216	37 +HU	t3
Loss	cdc13-F684S	0.00751	25 +HU	t4
Loss	cdc13-F684S	0.00877	25 +HU	t4
Loss	cdc13-F684S	0.011	37 +HU	t4
Loss	cdc13-F684S	0.0115	37 +HU	t4
Allelic	cdc15-2	0.00039	25	t0
Allelic	cdc15-2	0.000436	25	t1
Allelic	cdc15-2	0.00048	37	t1
Allelic	cdc15-2	0.000385	25	t2
Allelic	cdc15-2	0.000453	37	t2
Allelic	cdc15-2	0.000496	25	t3
Allelic	cdc15-2	0.000385	37	t3
Allelic	cdc15-2	0.000743	25	t4
Allelic	cdc15-2	0.000715	37	t4
Allelic	cdc13-F684S cdc15-2	0.000282	25	t0
Allelic	cdc13-F684S cdc15-2	0.000202	25	t1
Allelic	cdc13-F684S cdc15-2	0.000343	37	t1
Allelic	cdc13-F684S cdc15-2	0.00022	25	t2
Allelic	cdc13-F684S cdc15-2	0.00027	37	t2
Allelic	cdc13-F684S cdc15-2	0.000314	25	t3
Allelic	cdc13-F684S cdc15-2	0.000823	37	t3
Allelic	cdc13-F684S cdc15-2	0.000403	25	t4
Allelic	cdc13-F684S cdc15-2	0.00133	37	t4
Unstable	cdc15-2	5.27e-05	25	t0
Unstable	cdc15-2	7.45e-05	25	t1
Unstable	cdc15-2	7.39e-05	37	t1
Unstable	cdc15-2	5.21e-05	25	t2
Unstable	cdc15-2	8.73e-05	37	t2
Unstable	cdc15-2	5.39e-05	25	t3
Unstable	cdc15-2	0.000192	37	t3
Unstable	cdc15-2	6.71e-05	25	t4
Unstable	cdc15-2	0.000416	37	t4
Unstable	cdc13-F684S cdc15-2	7.9e-05	25	t0
Unstable	cdc13-F684S cdc15-2	8.81e-05	25	t1
Unstable	cdc13-F684S cdc15-2	0.000195	37	t1
Unstable	cdc13-F684S cdc15-2	4.51e-05	25	t2
Unstable	cdc13-F684S cdc15-2	0.000405	37	t2
Unstable	cdc13-F684S cdc15-2	5.23e-05	25	t3
Unstable	cdc13-F684S cdc15-2	0.000893	37	t3
Unstable	cdc13-F684S cdc15-2	6.82e-05	25	t4
Unstable	cdc13-F684S cdc15-2	0.00383	37	t4
Loss	cdc15-2	0.00176	25	t0
Loss	cdc15-2	0.00249	25	t1
Loss	cdc15-2	0.00237	37	t1
Loss	cdc15-2	0.00176	25	t2
Loss	cdc15-2	0.002	37	t2
Loss	cdc15-2	0.00263	25	t3
Loss	cdc15-2	0.0035	37	t3
Loss	cdc15-2	0.00342	25	t4
Loss	cdc15-2	0.00578	37	t4
Loss	cdc13-F684S cdc15-2	0.00157	25	t0
Loss	cdc13-F684S cdc15-2	0.00123	25	t1
Loss	cdc13-F684S cdc15-2	0.00213	37	t1
Loss	cdc13-F684S cdc15-2	0.000803	25	t2
Loss	cdc13-F684S cdc15-2	0.00173	37	t2
Loss	cdc13-F684S cdc15-2	0.00124	25	t3
Loss	cdc13-F684S cdc15-2	0.00371	37	t3
Loss	cdc13-F684S cdc15-2	0.00291	25	t4
Loss	cdc13-F684S cdc15-2	0.0109	37	t4

## Sheet: Fig4 Temp Shift
Type	Strain	Fold.Change	Phase
Allelic	cdc15-2	0.36	G2/M
Allelic	cdc13-F684S cdc15-2	0.68	G2/M
Allelic	cdc15-2	1.5	G2/M
Allelic	cdc13-F684S cdc15-2	0.13	G2/M
Allelic	cdc15-2	0.75	S G2/M
Allelic	cdc13-F684S cdc15-2	0.2	S G2/M
Allelic	cdc15-2	1.50802	G2/M
Allelic	cdc15-2	0.660714	G2/M
Allelic	cdc13-F684S cdc15-2	0.915929	G2/M
Allelic	cdc13-F684S cdc15-2	0.788732	G2/M
Allelic	cdc15-2	0.501247	S G2/M
Allelic	cdc15-2	0.903499	S G2/M
Allelic	cdc13-F684S cdc15-2	0.427793	S G2/M
Allelic	cdc13-F684S cdc15-2	0.959563	S G2/M
Allelic	cdc15-2	2.40296	S G2/M
Allelic	cdc15-2	1.36416	S G2/M
Allelic	cdc15-2	1.56795	G2/M
Allelic	cdc15-2	0.983303	G2/M
Allelic	cdc13-F684S cdc15-2	1.46161	S G2/M
Allelic	cdc13-F684S cdc15-2	0.713688	S G2/M
Allelic	cdc13-F684S cdc15-2	1.13117	G2/M
Allelic	cdc13-F684S cdc15-2	2.22597	G2/M
Unstable	cdc15-2	4.21	G2/M
Unstable	cdc13-F684S cdc15-2	6.87	G2/M
Unstable	cdc15-2	1.92	G2/M
Unstable	cdc13-F684S cdc15-2	3.03	G2/M
Unstable	cdc15-2	2.91	S G2/M
Unstable	cdc13-F684S cdc15-2	140.78	S G2/M
Unstable	cdc15-2	3.26493	G2/M
Unstable	cdc15-2	1.11602	G2/M
Unstable	cdc13-F684S cdc15-2	9.14894	G2/M
Unstable	cdc13-F684S cdc15-2	8.8	G2/M
Unstable	cdc15-2	1.19595	S G2/M
Unstable	cdc15-2	5.2305	S G2/M
Unstable	cdc13-F684S cdc15-2	37.3016	S G2/M
Unstable	cdc13-F684S cdc15-2	38.9127	S G2/M
Unstable	cdc15-2	11.5116	S G2/M
Unstable	cdc15-2	12.0448	S G2/M
Unstable	cdc15-2	7.64972	G2/M
Unstable	cdc15-2	17.0658	G2/M
Unstable	cdc13-F684S cdc15-2	99.7469	S G2/M
Unstable	cdc13-F684S cdc15-2	104.078	S G2/M
Unstable	cdc13-F684S cdc15-2	9.14167	G2/M
Unstable	cdc13-F684S cdc15-2	12.5211	G2/M
Loss	cdc15-2	0.157725	S G2/M
Loss	cdc15-2	0.352356	G2/M
Loss	cdc15-2	0.943796	S G2/M
Loss	cdc15-2	0.627749	G2/M
Loss	cdc13-F684S cdc15-2	1.88986	S G2/M
Loss	cdc15-2	1.76567	S G2/M
Loss	cdc15-2	1.86145	G2/M
Loss	cdc15-2	1.11855	S G2/M
Loss	cdc15-2	3.23204	G2/M
Loss	cdc13-F684S cdc15-2	3.26345	S G2/M
Loss	cdc13-F684S cdc15-2	3.36238	G2/M
Loss	cdc13-F684S cdc15-2	1.02068	S G2/M
Loss	cdc13-F684S cdc15-2	2.21176	G2/M
Loss	cdc15-2	2.56507	S G2/M
Loss	cdc15-2	7.1679	S G2/M
Loss	cdc15-2	4.31267	G2/M
Loss	cdc15-2	5.84497	G2/M
Loss	cdc13-F684S cdc15-2	0.527092	S G2/M
Loss	cdc13-F684S cdc15-2	0.846302	S G2/M
Loss	cdc13-F684S cdc15-2	3.48135	G2/M
Loss	cdc13-F684S cdc15-2	6.14765	G2/M

## Sheet: Fig5 U2NU1
Type	Background	Strain	Frequency	Temp	Isolate			Strain	Type	Ura	Temp	Isolate
Allelic	cdc13-F684S	Unmodified	0.00173	30	A			cdc13ts 403 U2NU1 535 NEO	Unstable	0.00281	30	A
Allelic	cdc13-F684S	Unmodified	0.00122	30	A			cdc13ts 403 U2NU1 535 NEO	Unstable	0.000884	30	A
Allelic	cdc13-F684S	Unmodified	0.00112	30	A			cdc13ts 403 U2NU1 535 NEO	Unstable	0.00147	30	A
Allelic	cdc13-F684S	Unmodified	0.000625	30	A			cdc13ts 403 U2NU1 535 NEO	Unstable	0.000819	30	A
Allelic	cdc13-F684S	Unmodified	0.0006	30	A			cdc13ts 403 U2NU1 535 NEO	Unstable	0.000843	30	A
Allelic	cdc13-F684S	Unmodified	0.000574	30	B			cdc13ts 403 U2NU1 535 NEO	Unstable	0.000872	30	B
Allelic	cdc13-F684S	Unmodified	0.000509	30	A			cdc13ts 403 U2NU1 535 NEO	Unstable	0.00302	30	B
Allelic	cdc13-F684S	Unmodified	0.000487	30	A			cdc13ts 403 U2NU1 535 NEO	Unstable	0.00112	30	B
Allelic	cdc13-F684S	Unmodified	0.000477	30	B			cdc13ts 403 U2NU1 535 NEO	Unstable	0.00251	30	B
Allelic	cdc13-F684S	Unmodified	0.000449	30	C			cdc13ts 403 U2NU1 535 NEO	Unstable	0.00149	30	B
Allelic	cdc13-F684S	Unmodified	0.000425	30	C			cdc13ts 403 U2NU1 535 NEO	Allelic	1.12e-06	30	A
Allelic	cdc13-F684S	Unmodified	0.000411	30	C			cdc13ts 403 U2NU1 535 NEO	Allelic	1.76e-06	30	A
Allelic	cdc13-F684S	Unmodified	0.000405	30	C			cdc13ts 403 U2NU1 535 NEO	Allelic	1.1e-06	30	A
Allelic	cdc13-F684S	Unmodified	0.000393	30	C			cdc13ts 403 U2NU1 535 NEO	Allelic	1.62e-06	30	A
Allelic	cdc13-F684S	Unmodified	0.00038	30	B			cdc13ts 403 U2NU1 535 NEO	Allelic	2.85e-06	30	B
Allelic	cdc13-F684S	Unmodified	0.000367	30	A			cdc13ts 403 U2NU1 535 NEO	Allelic	1.5e-06	30	B
Allelic	cdc13-F684S	Unmodified	0.000357	30	B			cdc13ts 403 U2NU1 535 NEO	Allelic	4.07e-06	30	B
Allelic	cdc13-F684S	Unmodified	0.000353	30	A			cdc13ts 403 U2NU1 535 NEO	Allelic	2.94e-06	30	B
Allelic	cdc13-F684S	Unmodified	0.000331	30	A			cdc13ts 403 U2NU1 535 NEO	Allelic	1.54e-06	30	B
Allelic	cdc13-F684S	Unmodified	0.00031	30	A			WT 403 U2NU1 535 NEO	Unstable	0.00101278	30	A
Allelic	cdc13-F684S	Unmodified	0.000298	30	A			WT 403 U2NU1 535 NEO	Unstable	0.000667747	30	A
Allelic	cdc13-F684S	Unmodified	0.00029	30	A			WT 403 U2NU1 535 NEO	Unstable	0.000684889	30	A
Allelic	cdc13-F684S	Unmodified	0.00029	30	A			WT 403 U2NU1 535 NEO	Unstable	0.000742665	30	A
Allelic	cdc13-F684S	Unmodified	0.000289	30	A			WT 403 U2NU1 535 NEO	Unstable	0.0027109	30	B
Allelic	cdc13-F684S	Unmodified	0.000288	30	C			WT 403 U2NU1 535 NEO	Unstable	0.000641729	30	B
Allelic	cdc13-F684S	Unmodified	0.00028	30	C			WT 403 U2NU1 535 NEO	Unstable	0.000961829	30	B
Allelic	cdc13-F684S	Unmodified	0.000268	30	A			WT 403 U2NU1 535 NEO	Unstable	0.000893724	30	B
Allelic	cdc13-F684S	Unmodified	0.000247	30	B			WT 403 U2NU1 535 NEO	Allelic	2.77488e-06	30	A
Allelic	cdc13-F684S	Unmodified	0.000246	30	A			WT 403 U2NU1 535 NEO	Allelic	1.82128e-06	30	A
Allelic	cdc13-F684S	Unmodified	0.00024	30	B			WT 403 U2NU1 535 NEO	Allelic	1.14279e-06	30	A
Allelic	cdc13-F684S	Unmodified	0.000238	30	A			WT 403 U2NU1 535 NEO	Allelic	2.8125e-06	30	A
Allelic	cdc13-F684S	Unmodified	0.00023	30	A			WT 403 U2NU1 535 NEO	Allelic	1.0174e-06	30	A
Allelic	cdc13-F684S	Unmodified	0.00023	30	A			WT 403 U2NU1 535 NEO	Allelic	2.31934e-06	30	B
Allelic	cdc13-F684S	Unmodified	0.000221	30	C			WT 403 U2NU1 535 NEO	Allelic	1.78091e-06	30	B
Allelic	cdc13-F684S	Unmodified	0.00022	30	A			WT 403 U2NU1 535 NEO	Allelic	2.98244e-06	30	B
Allelic	cdc13-F684S	Unmodified	0.000215	30	B			WT 403 U2NU1 535 NEO	Allelic	2.07969e-06	30	B
Allelic	cdc13-F684S	Unmodified	0.00021	30	C
Allelic	cdc13-F684S	Unmodified	0.000205	30	A
Allelic	cdc13-F684S	Unmodified	0.000203	30	A
Allelic	cdc13-F684S	Unmodified	0.000199	30	A
Allelic	cdc13-F684S	Unmodified	0.000191	30	A
Allelic	cdc13-F684S	Unmodified	0.000176	30	A
Allelic	cdc13-F684S	Unmodified	0.000169	30	A
Allelic	cdc13-F684S	Unmodified	0.000161	30	B
Allelic	cdc13-F684S	Unmodified	0.000155	30	A
Allelic	cdc13-F684S	Unmodified	0.000151	30	A
Allelic	cdc13-F684S	Unmodified	0.00015	30	A
Allelic	cdc13-F684S	Unmodified	0.000148	30	A
Allelic	cdc13-F684S	Unmodified	0.00014	30	A
Allelic	cdc13-F684S	Unmodified	0.000131	30	A
Allelic	cdc13-F684S	Unmodified	0.00013	30	A
Allelic	cdc13-F684S	Unmodified	0.00012	30	A
Allelic	cdc13-F684S	Unmodified	0.00011	30	A
Allelic	cdc13-F684S	Unmodified	0.00011	30	B
Allelic	cdc13-F684S	Unmodified	0.00011	30	A
Allelic	cdc13-F684S	Unmodified	0.000101	30	A
Allelic	cdc13-F684S	Unmodified	0.0001	30	B
Allelic	cdc13-F684S	Unmodified	0.0001	30	C
Allelic	cdc13-F684S	Unmodified	9.48e-05	30	C
Allelic	cdc13-F684S	Unmodified	9.01e-05	30	A
Allelic	cdc13-F684S	Unmodified	9.01e-05	30	A
Allelic	cdc13-F684S	Unmodified	8.01e-05	30	A
Allelic	cdc13-F684S	Unmodified	7.97e-05	30	B
Allelic	cdc13-F684S	Unmodified	7.09e-05	30	A
Allelic	cdc13-F684S	Unmodified	7.05e-05	30	A
Allelic	cdc13-F684S	Unmodified	6.99e-05	30	A
Allelic	cdc13-F684S	Unmodified	6.94e-05	30	A
Allelic	cdc13-F684S	Unmodified	6.38e-05	30	C
Allelic	cdc13-F684S	Unmodified	6.01e-05	30	A
Allelic	cdc13-F684S	Unmodified	5.01e-05	30	A
Allelic	cdc13-F684S	Unmodified	3.85e-05	30	A
Allelic	cdc13-F684S	Unmodified	3.75e-05	30	A
Allelic	cdc13-F684S	Unmodified	2e-05	30	A
Allelic	cdc13-F684S	Unmodified	2e-05	30	A
Allelic	cdc13-F684S	Unmodified	1.98e-05	30	A
Allelic	cdc13-F684S	Unmodified	0	30	A
Allelic	cdc13-F684S	Unmodified	0	30	A
Allelic	cdc13-F684S	403 U2NU1 535 NEO	0.000663	30	A
Allelic	cdc13-F684S	403 U2NU1 535 NEO	0.000529	30	B
Allelic	cdc13-F684S	403 U2NU1 535 NEO	0.000476	30	A
Allelic	cdc13-F684S	403 U2NU1 535 NEO	0.000451	30	B
Allelic	cdc13-F684S	403 U2NU1 535 NEO	0.000427	30	A
Allelic	cdc13-F684S	403 U2NU1 535 NEO	0.00027	30	A
Allelic	cdc13-F684S	403 U2NU1 535 NEO	0.000261	30	B
Allelic	cdc13-F684S	403 U2NU1 535 NEO	0.00026	30	A
Allelic	cdc13-F684S	403 U2NU1 535 NEO	0.000254	30	A
Allelic	cdc13-F684S	403 U2NU1 535 NEO	0.000248	30	A
Allelic	cdc13-F684S	403 U2NU1 535 NEO	0.000244	30	B
Allelic	cdc13-F684S	403 U2NU1 535 NEO	0.00021	30	A
Allelic	cdc13-F684S	403 U2NU1 535 NEO	0.000198	30	A
Allelic	cdc13-F684S	403 U2NU1 535 NEO	0.000191	30	A
Allelic	cdc13-F684S	403 U2NU1 535 NEO	0.00018	30	A
Allelic	cdc13-F684S	403 U2NU1 535 NEO	0.00018	30	A
Allelic	cdc13-F684S	403 U2NU1 535 NEO	0.000171	30	A
Allelic	cdc13-F684S	403 U2NU1 535 NEO	0.000169	30	A
Allelic	cdc13-F684S	403 U2NU1 535 NEO	0.000159	30	B
Allelic	cdc13-F684S	403 U2NU1 535 NEO	0.00014	30	A
Allelic	cdc13-F684S	403 U2NU1 535 NEO	0.00014	30	B
Allelic	cdc13-F684S	403 U2NU1 535 NEO	0.000121	30	A
Allelic	cdc13-F684S	403 U2NU1 535 NEO	0.000111	30	B
Allelic	cdc13-F684S	403 U2NU1 535 NEO	0.00011	30	A
Allelic	cdc13-F684S	403 U2NU1 535 NEO	0.00011	30	A
Allelic	cdc13-F684S	403 U2NU1 535 NEO	0.0001	30	A
Allelic	cdc13-F684S	403 U2NU1 535 NEO	8.97e-05	30	A
Allelic	cdc13-F684S	403 U2NU1 535 NEO	8.79e-05	30	B
Allelic	cdc13-F684S	403 U2NU1 535 NEO	8.06e-05	30	A
Allelic	cdc13-F684S	403 U2NU1 535 NEO	8.05e-05	30	A
Allelic	cdc13-F684S	403 U2NU1 535 NEO	7.07e-05	30	A
Allelic	cdc13-F684S	403 U2NU1 535 NEO	7.01e-05	30	A
Allelic	cdc13-F684S	403 U2NU1 535 NEO	7e-05	30	B
Allelic	cdc13-F684S	403 U2NU1 535 NEO	6.94e-05	30	B
Allelic	cdc13-F684S	403 U2NU1 535 NEO	5.95e-05	30	A
Allelic	cdc13-F684S	403 U2NU1 535 NEO	5.01e-05	30	A
Allelic	cdc13-F684S	403 U2NU1 535 NEO	4.81e-05	30	A
Allelic	cdc13-F684S	403 U2NU1 535 NEO	4.81e-05	30	B
Allelic	cdc13-F684S	403 U2NU1 535 NEO	1.98e-05	30	A
Allelic	cdc13-F684S	403 U2NU1 535 NEO	1.88e-05	30	B
Allelic	cdc13-F684S	403 U2NU1 535 NEO	9.92e-06	30	A
Allelic	cdc13-F684S	403 U2NU1 535 NEO	9.4e-06	30	A
Allelic	cdc13-F684S	403 U2NU1 535 NEO	0	30	A
Allelic	cdc13-F684S	403 U2NU1 535 NEO	0	30	A
Allelic	WT	Unmodified	0.000221	30	TY200
Allelic	WT	Unmodified	0.00013	30	TY200
Allelic	WT	Unmodified	0.000125	30	TY200
Allelic	WT	Unmodified	0.0001	30	TY200
Allelic	WT	Unmodified	0.0001	30	TY200
Allelic	WT	Unmodified	9.97e-05	30	TY200
Allelic	WT	Unmodified	9.92e-05	30	TY200
Allelic	WT	Unmodified	9.85e-05	30	TY200
Allelic	WT	Unmodified	8.46e-05	30	TY200
Allelic	WT	Unmodified	8.21e-05	30	TY200
Allelic	WT	Unmodified	7.26e-05	30	TY200
Allelic	WT	Unmodified	7.23e-05	30	TY200
Allelic	WT	Unmodified	7.05e-05	30	TY200
Allelic	WT	Unmodified	7.02e-05	30	TY200
Allelic	WT	Unmodified	6.01e-05	30	TY200
Allelic	WT	Unmodified	6.01e-05	30	TY200
Allelic	WT	Unmodified	6e-05	30	TY200
Allelic	WT	Unmodified	5.75e-05	30	TY200
Allelic	WT	Unmodified	5.41e-05	30	TY200
Allelic	WT	Unmodified	5.26e-05	30	TY200
Allelic	WT	Unmodified	1.03e-05	30	TY200
Allelic	WT	Unmodified	1.01e-05	30	TY200
Allelic	WT	Unmodified	9.92e-06	30	TY200
Allelic	WT	Unmodified	9.92e-06	30	TY200
Allelic	WT	Unmodified	0	30	TY200
Loss	cdc13-F684S	Unmodified	0.0439	30	A
Loss	cdc13-F684S	Unmodified	0.00732	30	C
Loss	cdc13-F684S	Unmodified	0.00712	30	A
Loss	cdc13-F684S	Unmodified	0.00594	30	A
Loss	cdc13-F684S	Unmodified	0.00575	30	A
Loss	cdc13-F684S	Unmodified	0.00561	30	A
Loss	cdc13-F684S	Unmodified	0.00327	30	A
Loss	cdc13-F684S	Unmodified	0.00306	30	A
Loss	cdc13-F684S	Unmodified	0.00258	30	A
Loss	cdc13-F684S	Unmodified	0.00205	30	A
Loss	cdc13-F684S	Unmodified	0.00198	30	A
Loss	cdc13-F684S	Unmodified	0.00179	30	A
Loss	cdc13-F684S	Unmodified	0.00163	30	A
Loss	cdc13-F684S	Unmodified	0.00161	30	A
Loss	cdc13-F684S	Unmodified	0.0015	30	C
Loss	cdc13-F684S	Unmodified	0.00144	30	A
Loss	cdc13-F684S	Unmodified	0.00141	30	A
Loss	cdc13-F684S	Unmodified	0.00139	30	A
Loss	cdc13-F684S	Unmodified	0.00138	30	A
Loss	cdc13-F684S	Unmodified	0.00135	30	A
Loss	cdc13-F684S	Unmodified	0.00135	30	B
Loss	cdc13-F684S	Unmodified	0.00128	30	A
Loss	cdc13-F684S	Unmodified	0.00125	30	C
Loss	cdc13-F684S	Unmodified	0.00119	30	A
Loss	cdc13-F684S	Unmodified	0.00114	30	A
Loss	cdc13-F684S	Unmodified	0.00109	30	A
Loss	cdc13-F684S	Unmodified	0.00109	30	B
Loss	cdc13-F684S	Unmodified	0.00107	30	C
Loss	cdc13-F684S	Unmodified	0.000992	30	A
Loss	cdc13-F684S	Unmodified	0.000938	30	A
Loss	cdc13-F684S	Unmodified	0.000926	30	A
Loss	cdc13-F684S	Unmodified	0.000907	30	A
Loss	cdc13-F684S	Unmodified	0.000852	30	B
Loss	cdc13-F684S	Unmodified	0.000833	30	A
Loss	cdc13-F684S	Unmodified	0.000814	30	A
Loss	cdc13-F684S	Unmodified	0.000794	30	A
Loss	cdc13-F684S	Unmodified	0.000794	30	A
Loss	cdc13-F684S	Unmodified	0.000794	30	A
Loss	cdc13-F684S	Unmodified	0.000729	30	C
Loss	cdc13-F684S	Unmodified	0.000723	30	A
Loss	cdc13-F684S	Unmodified	0.0007	30	B
Loss	cdc13-F684S	Unmodified	0.000699	30	A
Loss	cdc13-F684S	Unmodified	0.000694	30	A
Loss	cdc13-F684S	Unmodified	0.000684	30	A
Loss	cdc13-F684S	Unmodified	0.000684	30	A
Loss	cdc13-F684S	Unmodified	0.000678	30	A
Loss	cdc13-F684S	Unmodified	0.000592	30	A
Loss	cdc13-F684S	Unmodified	0.000586	30	A
Loss	cdc13-F684S	Unmodified	0.000586	30	A
Loss	cdc13-F684S	Unmodified	0.000586	30	C
Loss	cdc13-F684S	Unmodified	0.000563	30	B
Loss	cdc13-F684S	Unmodified	0.000536	30	A
Loss	cdc13-F684S	Unmodified	0.000536	30	B
Loss	cdc13-F684S	Unmodified	0.000488	30	B
Loss	cdc13-F684S	Unmodified	0.000463	30	A
Loss	cdc13-F684S	Unmodified	0.000442	30	C
Loss	cdc13-F684S	Unmodified	0.000422	30	B
Loss	cdc13-F684S	Unmodified	0.000422	30	B
Loss	cdc13-F684S	Unmodified	0.000405	30	A
Loss	cdc13-F684S	Unmodified	0.000397	30	A
Loss	cdc13-F684S	Unmodified	0.000304	30	A
Loss	cdc13-F684S	Unmodified	0.000298	30	B
Loss	cdc13-F684S	Unmodified	0.000284	30	A
Loss	cdc13-F684S	Unmodified	0.00026	30	B
Loss	cdc13-F684S	Unmodified	0.000208	30	A
Loss	cdc13-F684S	Unmodified	0.000207	30	C
Loss	cdc13-F684S	Unmodified	0.000207	30	C
Loss	cdc13-F684S	Unmodified	0.0002	30	A
Loss	cdc13-F684S	Unmodified	0.000198	30	A
Loss	cdc13-F684S	Unmodified	0.000123	30	C
Loss	cdc13-F684S	Unmodified	0.000111	30	C
Loss	cdc13-F684S	Unmodified	0.000101	30	A
Loss	cdc13-F684S	Unmodified	0.0001	30	A
Loss	cdc13-F684S	Unmodified	9.99e-05	30	A
Loss	cdc13-F684S	Unmodified	0	30	A
Loss	cdc13-F684S	Unmodified	0	30	A
Loss	cdc13-F684S	Unmodified	0	30	C
Loss	cdc13-F684S	403 U2NU1 535 NEO	0.00486	30	A
Loss	cdc13-F684S	403 U2NU1 535 NEO	0.00446	30	A
Loss	cdc13-F684S	403 U2NU1 535 NEO	0.00383	30	A
Loss	cdc13-F684S	403 U2NU1 535 NEO	0.00298	30	A
Loss	cdc13-F684S	403 U2NU1 535 NEO	0.00279	30	A
Loss	cdc13-F684S	403 U2NU1 535 NEO	0.00261	30	A
Loss	cdc13-F684S	403 U2NU1 535 NEO	0.00258	30	A
Loss	cdc13-F684S	403 U2NU1 535 NEO	0.00226	30	B
Loss	cdc13-F684S	403 U2NU1 535 NEO	0.00215	30	B
Loss	cdc13-F684S	403 U2NU1 535 NEO	0.00215	30	A
Loss	cdc13-F684S	403 U2NU1 535 NEO	0.00163	30	B
Loss	cdc13-F684S	403 U2NU1 535 NEO	0.00159	30	A
Loss	cdc13-F684S	403 U2NU1 535 NEO	0.00156	30	A
Loss	cdc13-F684S	403 U2NU1 535 NEO	0.00155	30	A
Loss	cdc13-F684S	403 U2NU1 535 NEO	0.00139	30	A
Loss	cdc13-F684S	403 U2NU1 535 NEO	0.0012	30	A
Loss	cdc13-F684S	403 U2NU1 535 NEO	0.00115	30	A
Loss	cdc13-F684S	403 U2NU1 535 NEO	0.00112	30	B
Loss	cdc13-F684S	403 U2NU1 535 NEO	0.00104	30	B
Loss	cdc13-F684S	403 U2NU1 535 NEO	0.00098	30	A
Loss	cdc13-F684S	403 U2NU1 535 NEO	0.000978	30	B
Loss	cdc13-F684S	403 U2NU1 535 NEO	0.000962	30	A
Loss	cdc13-F684S	403 U2NU1 535 NEO	0.00082	30	B
Loss	cdc13-F684S	403 U2NU1 535 NEO	0.000676	30	A
Loss	cdc13-F684S	403 U2NU1 535 NEO	0.000586	30	B
Loss	cdc13-F684S	403 U2NU1 535 NEO	0.000577	30	B
Loss	cdc13-F684S	403 U2NU1 535 NEO	0.000564	30	A
Loss	cdc13-F684S	403 U2NU1 535 NEO	0.000564	30	B
Loss	cdc13-F684S	403 U2NU1 535 NEO	0.000496	30	A
Loss	cdc13-F684S	403 U2NU1 535 NEO	0.000473	30	B
Loss	cdc13-F684S	403 U2NU1 535 NEO	0.000417	30	A
Loss	cdc13-F684S	403 U2NU1 535 NEO	0.000417	30	B
Loss	cdc13-F684S	403 U2NU1 535 NEO	0.000397	30	A
Loss	cdc13-F684S	403 U2NU1 535 NEO	0.000397	30	A
Loss	cdc13-F684S	403 U2NU1 535 NEO	0.000373	30	A
Loss	cdc13-F684S	403 U2NU1 535 NEO	0.000298	30	A
Loss	cdc13-F684S	403 U2NU1 535 NEO	0.000282	30	A
Loss	cdc13-F684S	403 U2NU1 535 NEO	0.000198	30	A
Loss	cdc13-F684S	403 U2NU1 535 NEO	9.92e-05	30	A
Loss	cdc13-F684S	403 U2NU1 535 NEO	0	30	A
Loss	cdc13-F684S	403 U2NU1 535 NEO	0	30	A
Loss	WT	Unmodified	0.0014	30	TY200
Loss	WT	Unmodified	0.00113	30	TY200
Loss	WT	Unmodified	0.00108	30	TY200
Loss	WT	Unmodified	0.000769	30	TY200
Loss	WT	Unmodified	0.000585	30	TY200
Loss	WT	Unmodified	0.000501	30	TY200
Loss	WT	Unmodified	0.000409	30	TY200
Loss	WT	Unmodified	0.000347	30	TY200
Loss	WT	Unmodified	0.000322	30	TY200
Loss	WT	Unmodified	0.000278	30	TY200
Loss	WT	Unmodified	0.000216	30	TY200
Loss	WT	Unmodified	0.000198	30	TY200
Loss	WT	Unmodified	0.000122	30	TY200
Loss	WT	Unmodified	0.000122	30	TY200
Loss	WT	Unmodified	9.97e-05	30	TY200
Loss	WT	Unmodified	9.8e-05	30	TY200
Loss	WT	Unmodified	7.72e-05	30	TY200
Loss	WT	Unmodified	7.44e-05	30	TY200
Loss	WT	Unmodified	5.01e-05	30	TY200
Loss	WT	Unmodified	0	30	TY200
Loss	WT	Unmodified	0	30	TY200
Loss	WT	Unmodified	0	30	TY200
Loss	WT	Unmodified	0	30	TY200
Loss	WT	Unmodified	0	30	TY200
Loss	WT	Unmodified	0	30	TY200
Loss	WT	Unmodified	0	30	TY200
Unstable	cdc13-F684S	Unmodified	0.00342	30	A
Unstable	cdc13-F684S	Unmodified	0.0034	30	A
Unstable	cdc13-F684S	Unmodified	0.00333	30	A
Unstable	cdc13-F684S	Unmodified	0.00332	30	A
Unstable	cdc13-F684S	Unmodified	0.00301	30	A
Unstable	cdc13-F684S	Unmodified	0.00252	30	A
Unstable	cdc13-F684S	Unmodified	0.00252	30	B
Unstable	cdc13-F684S	Unmodified	0.00251	30	A
Unstable	cdc13-F684S	Unmodified	0.00241	30	A
Unstable	cdc13-F684S	Unmodified	0.00233	30	A
Unstable	cdc13-F684S	Unmodified	0.00232	30	A
Unstable	cdc13-F684S	Unmodified	0.00229	30	B
Unstable	cdc13-F684S	Unmodified	0.0019	30	A
Unstable	cdc13-F684S	Unmodified	0.00188	30	C
Unstable	cdc13-F684S	Unmodified	0.00182	30	B
Unstable	cdc13-F684S	Unmodified	0.00181	30	B
Unstable	cdc13-F684S	Unmodified	0.00176	30	C
Unstable	cdc13-F684S	Unmodified	0.00164	30	A
Unstable	cdc13-F684S	Unmodified	0.0016	30	A
Unstable	cdc13-F684S	Unmodified	0.0016	30	C
Unstable	cdc13-F684S	Unmodified	0.0015	30	B
Unstable	cdc13-F684S	Unmodified	0.00137	30	C
Unstable	cdc13-F684S	Unmodified	0.00135	30	A
Unstable	cdc13-F684S	Unmodified	0.0013	30	A
Unstable	cdc13-F684S	Unmodified	0.00129	30	B
Unstable	cdc13-F684S	Unmodified	0.00128	30	A
Unstable	cdc13-F684S	Unmodified	0.00127	30	C
Unstable	cdc13-F684S	Unmodified	0.00114	30	A
Unstable	cdc13-F684S	Unmodified	0.00114	30	A
Unstable	cdc13-F684S	Unmodified	0.00108	30	C
Unstable	cdc13-F684S	Unmodified	0.00095	30	A
Unstable	cdc13-F684S	Unmodified	0.000927	30	A
Unstable	cdc13-F684S	Unmodified	0.000914	30	C
Unstable	cdc13-F684S	Unmodified	0.000913	30	A
Unstable	cdc13-F684S	Unmodified	0.000896	30	A
Unstable	cdc13-F684S	Unmodified	0.000893	30	B
Unstable	cdc13-F684S	Unmodified	0.000878	30	A
Unstable	cdc13-F684S	Unmodified	0.000877	30	B
Unstable	cdc13-F684S	Unmodified	0.000812	30	B
Unstable	cdc13-F684S	Unmodified	0.000774	30	A
Unstable	cdc13-F684S	Unmodified	0.000754	30	A
Unstable	cdc13-F684S	Unmodified	0.000734	30	A
Unstable	cdc13-F684S	Unmodified	0.000716	30	A
Unstable	cdc13-F684S	Unmodified	0.000709	30	A
Unstable	cdc13-F684S	Unmodified	0.000651	30	B
Unstable	cdc13-F684S	Unmodified	0.00064	30	A
Unstable	cdc13-F684S	Unmodified	0.00063	30	A
Unstable	cdc13-F684S	Unmodified	0.000611	30	A
Unstable	cdc13-F684S	Unmodified	0.000581	30	C
Unstable	cdc13-F684S	Unmodified	0.000551	30	C
Unstable	cdc13-F684S	Unmodified	0.000531	30	C
Unstable	cdc13-F684S	Unmodified	0.000521	30	A
Unstable	cdc13-F684S	Unmodified	0.000497	30	A
Unstable	cdc13-F684S	Unmodified	0.000496	30	A
Unstable	cdc13-F684S	Unmodified	0.000463	30	A
Unstable	cdc13-F684S	Unmodified	0.000452	30	A
Unstable	cdc13-F684S	Unmodified	0.000431	30	A
Unstable	cdc13-F684S	Unmodified	0.000393	30	C
Unstable	cdc13-F684S	Unmodified	0.000391	30	A
Unstable	cdc13-F684S	Unmodified	0.000387	30	A
Unstable	cdc13-F684S	Unmodified	0.000381	30	A
Unstable	cdc13-F684S	Unmodified	0.000375	30	A
Unstable	cdc13-F684S	Unmodified	0.00036	30	A
Unstable	cdc13-F684S	Unmodified	0.000355	30	A
Unstable	cdc13-F684S	Unmodified	0.000348	30	A
Unstable	cdc13-F684S	Unmodified	0.000329	30	A
Unstable	cdc13-F684S	Unmodified	0.000327	30	A
Unstable	cdc13-F684S	Unmodified	0.00031	30	B
Unstable	cdc13-F684S	Unmodified	0.000305	30	C
Unstable	cdc13-F684S	Unmodified	0.000292	30	A
Unstable	cdc13-F684S	Unmodified	0.00028	30	A
Unstable	cdc13-F684S	Unmodified	0.000278	30	A
Unstable	cdc13-F684S	Unmodified	0.000258	30	A
Unstable	cdc13-F684S	Unmodified	5.01e-05	30	A
Unstable	cdc13-F684S	Unmodified	5e-05	30	A
Unstable	cdc13-F684S	Unmodified	3e-05	30	A
Unstable	cdc13-F684S	Unmodified	2e-05	30	A
Unstable	cdc13-F684S	403 U2NU1 535 NEO	0.00278	30	A
Unstable	cdc13-F684S	403 U2NU1 535 NEO	0.00265	30	A
Unstable	cdc13-F684S	403 U2NU1 535 NEO	0.00263	30	A
Unstable	cdc13-F684S	403 U2NU1 535 NEO	0.00249	30	A
Unstable	cdc13-F684S	403 U2NU1 535 NEO	0.00245	30	A
Unstable	cdc13-F684S	403 U2NU1 535 NEO	0.00232	30	A
Unstable	cdc13-F684S	403 U2NU1 535 NEO	0.0023	30	A
Unstable	cdc13-F684S	403 U2NU1 535 NEO	0.00229	30	A
Unstable	cdc13-F684S	403 U2NU1 535 NEO	0.0021	30	A
Unstable	cdc13-F684S	403 U2NU1 535 NEO	0.00207	30	B
Unstable	cdc13-F684S	403 U2NU1 535 NEO	0.00196	30	B
Unstable	cdc13-F684S	403 U2NU1 535 NEO	0.0019	30	B
Unstable	cdc13-F684S	403 U2NU1 535 NEO	0.00181	30	A
Unstable	cdc13-F684S	403 U2NU1 535 NEO	0.00175	30	B
Unstable	cdc13-F684S	403 U2NU1 535 NEO	0.00159	30	A
Unstable	cdc13-F684S	403 U2NU1 535 NEO	0.00153	30	A
Unstable	cdc13-F684S	403 U2NU1 535 NEO	0.00152	30	B
Unstable	cdc13-F684S	403 U2NU1 535 NEO	0.0015	30	A
Unstable	cdc13-F684S	403 U2NU1 535 NEO	0.0015	30	A
Unstable	cdc13-F684S	403 U2NU1 535 NEO	0.00139	30	A
Unstable	cdc13-F684S	403 U2NU1 535 NEO	0.00139	30	B
Unstable	cdc13-F684S	403 U2NU1 535 NEO	0.00136	30	B
Unstable	cdc13-F684S	403 U2NU1 535 NEO	0.00132	30	B
Unstable	cdc13-F684S	403 U2NU1 535 NEO	0.00129	30	A
Unstable	cdc13-F684S	403 U2NU1 535 NEO	0.00128	30	A
Unstable	cdc13-F684S	403 U2NU1 535 NEO	0.00117	30	A
Unstable	cdc13-F684S	403 U2NU1 535 NEO	0.00108	30	A
Unstable	cdc13-F684S	403 U2NU1 535 NEO	0.00107	30	A
Unstable	cdc13-F684S	403 U2NU1 535 NEO	0.00103	30	B
Unstable	cdc13-F684S	403 U2NU1 535 NEO	0.000992	30	A
Unstable	cdc13-F684S	403 U2NU1 535 NEO	0.000992	30	A
Unstable	cdc13-F684S	403 U2NU1 535 NEO	0.000966	30	B
Unstable	cdc13-F684S	403 U2NU1 535 NEO	0.000942	30	A
Unstable	cdc13-F684S	403 U2NU1 535 NEO	0.00092	30	B
Unstable	cdc13-F684S	403 U2NU1 535 NEO	0.000843	30	B
Unstable	cdc13-F684S	403 U2NU1 535 NEO	0.000818	30	A
Unstable	cdc13-F684S	403 U2NU1 535 NEO	0.000648	30	A
Unstable	cdc13-F684S	403 U2NU1 535 NEO	0.000639	30	A
Unstable	cdc13-F684S	403 U2NU1 535 NEO	0.000622	30	A
Unstable	cdc13-F684S	403 U2NU1 535 NEO	0.000491	30	A
Unstable	cdc13-F684S	403 U2NU1 535 NEO	0.000461	30	A
Unstable	cdc13-F684S	403 U2NU1 535 NEO	0.00019	30	A
Unstable	cdc13-F684S	403 U2NU1 535 NEO	0.00014	30	A
Unstable	cdc13-F684S	403 U2NU1 535 NEO	3e-05	30	A
Unstable	WT	Unmodified	0.00011	30	TY200
Unstable	WT	Unmodified	0.0001	30	TY200
Unstable	WT	Unmodified	9.02e-05	30	TY200
Unstable	WT	Unmodified	7.2e-05	30	TY200
Unstable	WT	Unmodified	6.81e-05	30	TY200
Unstable	WT	Unmodified	5.46e-05	30	TY200
Unstable	WT	Unmodified	4.93e-05	30	TY200
Unstable	WT	Unmodified	4.26e-05	30	TY200
Unstable	WT	Unmodified	4.01e-05	30	TY200
Unstable	WT	Unmodified	4.01e-05	30	TY200
Unstable	WT	Unmodified	3.26e-05	30	TY200
Unstable	WT	Unmodified	3.02e-05	30	TY200
Unstable	WT	Unmodified	2.99e-05	30	TY200
Unstable	WT	Unmodified	2.88e-05	30	TY200
Unstable	WT	Unmodified	2.75e-05	30	TY200
Unstable	WT	Unmodified	2.5e-05	30	TY200
Unstable	WT	Unmodified	2.2e-05	30	TY200
Unstable	WT	Unmodified	2e-05	30	TY200
Unstable	WT	Unmodified	1.6e-05	30	TY200
Unstable	WT	Unmodified	1.25e-05	30	TY200
Unstable	WT	Unmodified	1e-05	30	TY200
Unstable	WT	Unmodified	0	30	TY200
Unstable	WT	Unmodified	0	30	TY200
Unstable	WT	Unmodified	0	30	TY200
Unstable	WT	Unmodified	0	30	TY200
Unstable	WT	Unmodified	0	30	TY200
Allelic	cdc13-F684S	Unmodified	0.000213	30	B
Allelic	cdc13-F684S	Unmodified	0.000213	30	B
Allelic	cdc13-F684S	Unmodified	0.000399	30	B
Allelic	cdc13-F684S	Unmodified	0.000129	30	B
Allelic	cdc13-F684S	Unmodified	0.0002	30	B
Allelic	cdc13-F684S	Unmodified	0.000149	30	B
Unstable	cdc13-F684S	Unmodified	0.00126	30	B
Unstable	cdc13-F684S	Unmodified	0.000771	30	B
Unstable	cdc13-F684S	Unmodified	0.00287	30	B
Unstable	cdc13-F684S	Unmodified	0.00231	30	B
Unstable	cdc13-F684S	Unmodified	0.000881	30	B
Unstable	cdc13-F684S	Unmodified	0.0013	30	B
Allelic	WT	403 U2NU1 535 NEO	5.51e-05	30	A
Allelic	WT	403 U2NU1 535 NEO	7.01e-05	30	A
Allelic	WT	403 U2NU1 535 NEO	0.000105	30	A
Allelic	WT	403 U2NU1 535 NEO	0.000175	30	A
Allelic	WT	403 U2NU1 535 NEO	5e-05	30	A
Allelic	WT	403 U2NU1 535 NEO	0.00044	30	A
Allelic	WT	403 U2NU1 535 NEO	4.49e-05	30	B
Allelic	WT	403 U2NU1 535 NEO	0.000435	30	B
Allelic	WT	403 U2NU1 535 NEO	5.5e-05	30	B
Allelic	WT	403 U2NU1 535 NEO	0.00011	30	B
Allelic	WT	403 U2NU1 535 NEO	0.00011	30	B
Allelic	WT	403 U2NU1 535 NEO	0.00011	30	B
Unstable	WT	403 U2NU1 535 NEO	1e-05	30	A
Unstable	WT	403 U2NU1 535 NEO	3e-05	30	A
Unstable	WT	403 U2NU1 535 NEO	8e-05	30	A
Unstable	WT	403 U2NU1 535 NEO	3e-05	30	A
Unstable	WT	403 U2NU1 535 NEO	2e-05	30	A
Unstable	WT	403 U2NU1 535 NEO	3e-05	30	A
Unstable	WT	403 U2NU1 535 NEO	0.000135	30	B
Unstable	WT	403 U2NU1 535 NEO	2.5e-05	30	B
Unstable	WT	403 U2NU1 535 NEO	4e-05	30	B
Unstable	WT	403 U2NU1 535 NEO	3e-05	30	B
Unstable	WT	403 U2NU1 535 NEO	3e-05	30	B
Unstable	WT	403 U2NU1 535 NEO	6.49e-05	30	B
Loss	WT	403 U2NU1 535 NEO	0.000152	30	A
Loss	WT	403 U2NU1 535 NEO	0.000354	30	A
Loss	WT	403 U2NU1 535 NEO	0.000347	30	A
Loss	WT	403 U2NU1 535 NEO	0.000402	30	A
Loss	WT	403 U2NU1 535 NEO	0.000446	30	A
Loss	WT	403 U2NU1 535 NEO	4.96e-05	30	A
Loss	WT	403 U2NU1 535 NEO	0.000101	30	B
Loss	WT	403 U2NU1 535 NEO	0.000101	30	B
Loss	WT	403 U2NU1 535 NEO	5e-05	30	B
Loss	WT	403 U2NU1 535 NEO	0.000303	30	B
Loss	WT	403 U2NU1 535 NEO	0.000152	30	B
Loss	WT	403 U2NU1 535 NEO	0.00505	30	B

## Sheet: P values
P values		Sectored			Round			Chr. Loss
Strain	WT	cdc13F684S	other mutant	WT	cdc13F684S	other mutant	WT	cdc13F684S	other mutant
Wild Type (CDC13+)	1			1			1
cdc13F684S	2.146e-15			1.187e-07			3.832e-06
cdc13Y556A,Y558A	4.522e-08			0.000368			3.705e-07
stn1Y223A,S250A	0.7232			0.8115			0.6102
cdc13F684S stn1Y223A,S250A	6.111e-09	3.857e-06	3.2e-07	1.297e-07	0.1831	0.0002409	3.669e-07	0.002677	7.595e-07
rad52Δ	0.0001294			0.000215			0.8246
cdc13F684S rad52Δ	1.159e-08	0.03403	0.003657	1.731e-08	2.371e-10	NA	9.544e-07	1.011e-07	0.0001616
lig4Δ	0.8226			0.473			0.5777
cdc13F684S lig4Δ	0.001286	0.3853	0.006812	0.2228	0.463	0.4021	0.5045	0.0006148	0.8838
exo1Δ	0.0009809			3.152e-06			0.01449
cdc13F684S exo1Δ	0.0004878	3.359e-11	0.1489	7.909e-10	2.488e-12	6.758e-05	0.5111	4.568e-07	0.001025
sae2Δ	0.004162			0.06667			0.1779
cdc13F684S sae2Δ	4.409e-07	0.0001274	0.0008791	0.08548	0.01576	0.4371	0.0002404	0.4085	0.01188
sae2Δ rad9Δ	4.405e-07	0.0008737	0.1353	7.724e-07	0.01302	4.265e-06	1.549e-05	0.00474	0.002074
pif1-m2	0.0001295			0.7261			0.001046
hrq1Δ	0.8535			0.818			0.6248
pif1-m2 hrq1Δ	1.013e-06			0.3029			5.457e-05
cdc13F684S pif1-m2	3.525e-06	1.252e-06	0.5953	0.1717	1.272e-06	0.5679	0.9604	1.091e-06	0.0008232
cdc13F684S hrq1Δ	4.409e-07	0.01651	3.63e-05	0.005507	0.9464	0.4455	0.005741	0.4455	0.0005246
cdc13F684S pif1-m2 hrq1Δ	1.18e-05	5.765e-08	0.0006896	0.07467	2.178e-07	0.9433	0.9801	1.684e-06	4.695e-05
rrm3Δ	0.01783			0.009511			0.09998
cdc13F684S rrm3Δ	2.124e-10	0.222	0.00181	0.6651	0.0007763	0.002507	0.0004666	0.2778	0.8181
rad18Δ	0.0001295			0.0001627			0.009482
cdc13F684S rad18Δ	1.014e-06	0.0001672	0.09825	1.151e-06	2.919e-07	0.001131	1.266e-06	2.158e-06	0.3011
rfa1-t33	4.413e-07			0.002213			4.156e-07
cdc13F684S rfa1-t33	4.413e-07	1.042e-05	0.6297	0.01916	0.01676	0.05186	4.773e-07	1.791e-07	0.000656
rfa1-t33 sae2Δ	4.413e-07	1.479e-06	0.0001077	0.03133	0.0008579	0.002047	4.156e-07	0.000656	0.0001077
rad9Δ	2.129e-10			0.5134			0.5212
cdc13F684S rad9Δ	5.128e-11	2.7e-07	4.322e-06	0.0007162	0.02695	0.01112	6.682e-11	1.095e-12	8.157e-08
rad17Δ	2.426e-06			0.001855			4.878e-05
cdc13F684S rad17Δ	1.159e-08	5.565e-07	0.05204	5.364e-07	2.059e-08	0.008988	6.979e-07	1.101e-05	0.2529
tel1Δ	0.0001295			0.0001378			0.009482
cdc13F684S tel1Δ	0.0001294	0.03207	0.004998	0.0001377	9.513e-05	0.06508	0.0007842	0.03053	0.02597
xrs2Δ	0.0001295			0.2401			0.0001226
cdc13F684S xrs2Δ	1.014e-06	2.134e-07	0.6151	0.0009038	2.537e-06	0.03652	9.535e-07	3.555e-07	0.2475
cdc13 varients		Unmodified cdc13-F684S
Insertion into cdc13-F684S	Sectored	Allelic	Loss
281 TG	0.1148	0.5316	0.001654
281 URA3	0.03112	0.3219	0.3292
281 TG rev	0.9863	0.0136	0.8974
484 TG	0.005027	0.5365	0.3255
URA3 proxy	0.01332	0.01409	0.4189
		Unmodified wild type
Insertion into Wild Type	Sectored	Allelic	Loss
URA3 proxy	0.4499	0.1312	0.3609
	Strain	WT	WT	cdc13F684S	cdc13F684S	cdc13Y556A,Y558A	cdc13Y556A,Y558A	stn1Y223A,S250A	stn1Y223A,S250A	cdc13F684S stn1Y223A,S250A	cdc13F684S stn1Y223A,S250A
Strain	Temp	25°	30°	25°	30°	25°	30°	25°	30°	25°	30°
WT	25°	1	0.3238	0.9395		0.002728		0.02639		0.09197
WT	30°		1		2.146e-15		4.522e-08		0.7232		6.111e-09
cdc13F684S	25°			1	1.045e-13					0.01428
cdc13F684S	30°				1						3.857e-06
cdc13Y556A,Y558A	25°					1	0.003084
cdc13Y556A,Y558A	30°						1
stn1Y223A,S250A	25°							1	3.135e-05	0.2896
stn1Y223A,S250A	30°								1		3.2e-07
cdc13F684S stn1Y223A,S250A	25°									1	2.312e-08
cdc13F684S stn1Y223A,S250A	30°										1
	Strain	WT	WT	cdc13F684S	cdc13F684S	cdc13Y556A,Y558A	cdc13Y556A,Y558A	stn1Y223A,S250A	stn1Y223A,S250A	cdc13F684S stn1Y223A,S250A	cdc13F684S stn1Y223A,S250A
Strain	Temp	25°	30°	25°	30°	25°	30°	25°	30°	25°	30°
WT	25°	1	0.7949	0.461		0.003078		0.7728		0.2236
WT	30°		1		1.187e-07		0.000368		0.8115		1.297e-07
cdc13F684S	25°			1	5.221e-07					0.006325
cdc13F684S	30°				1						0.1831
cdc13Y556A,Y558A	25°					1	0.2931
cdc13Y556A,Y558A	30°						1
stn1Y223A,S250A	25°							1	0.3266	0.2618
stn1Y223A,S250A	30°								1		0.0002409
cdc13F684S stn1Y223A,S250A	25°									1	0.005541
cdc13F684S stn1Y223A,S250A	30°										1
	Strain	WT	WT	cdc13F684S	cdc13F684S	cdc13Y556A,Y558A	cdc13Y556A,Y558A	stn1Y223A,S250A	stn1Y223A,S250A	cdc13F684S stn1Y223A,S250A	cdc13F684S stn1Y223A,S250A
Strain	Temp	25°	30°	25°	30°	25°	30°	25°	30°	25°	30°
WT	25°	1	0.343	0.03493		0.1499		0.07345		0.03959
WT	30°		1		3.832e-06		3.705e-07		0.6102		3.669e-07
cdc13F684S	25°			1	0.2271					0.8712
cdc13F684S	30°				1						0.002677
cdc13Y556A,Y558A	25°					1	0.1994
cdc13Y556A,Y558A	30°						1
stn1Y223A,S250A	25°							1	8.458e-05	0.4908
stn1Y223A,S250A	30°								1		7.595e-07
cdc13F684S stn1Y223A,S250A	25°									1	0.5033
cdc13F684S stn1Y223A,S250A	30°										1
